# Supplementary material for: Identification of visual cortex cell types and species differences using single-cell RNA sequencing
Source: Nat Commun. 2022 Nov 12;13:6902. doi: 10.1038/s41467-022-34590-1 (PMC9653448; doi:10.1038/s41467-022-34590-1)
Supplement: Supplementary file 3 — Supplementary Data 1 [file 41467_2022_34590_MOESM3_ESM.xlsx]

## Sheet: Supp_1_ExcNPY_marker_gene
Supplementary Data 1. The differential expression genes between the HPCAL1+ L2/3 IT and Exc NPY subclasses.
primerid	Pr(>Chisq)	coef	FDR
NPY	9.73e-295	2.90407	1.62e-290
CAMK2N1	5.33e-266	-1.68133	4.43e-262
CRYAB	4.63e-247	1.90925	2.56e-243
NNAT	9.54e-209	1.92592	3.97e-205
SPARCL1	7.68e-207	2.15702	2.55e-203
PPP3CA	1.79e-193	-0.9573	4.97e-190
CPLX1	8e-183	1.29398	1.9e-179
CFAP58	6.5e-169	1.0004	1.35e-165
GNG4	4.07e-164	1.52545	7.53e-161
SNCA	1.52e-159	1.13147	2.53e-156
NOV	1.85e-157	1.19296	2.79e-154
NREP	8.02e-125	1.07384	1.11e-121
PHYHIPL	6.45e-101	0.857392	8.26e-98
CPLX2	5.26e-99	-0.814108	6.25e-96
INHBA	6.16e-97	1.0893	6.82e-94
PCSK1	3.74e-96	1.13222	3.89e-93
TSC22D1	1.16e-95	-0.656264	1.14e-92
EFHD2	1.17e-89	0.882606	1.08e-86
NUAK1	1.2e-88	0.825239	1.05e-85
PMEPA1	3.28e-87	-0.542097	2.73e-84
SERPINI1	2.31e-84	-0.838683	1.83e-81
STAC2	6.61e-83	0.89121	5e-80
TMEM155	1.07e-82	0.93863	7.74e-80
PCSK1N	1.76e-80	0.691128	1.22e-77
WFDC2	6.65e-80	-0.563624	4.42e-77
ESRRG	1.67e-79	0.801996	1.07e-76
ENSMFAG00000044507	1.11e-76	0.601884	6.84e-74
ALCAM	5.99e-75	0.760696	3.56e-72
SEC14L5	2.66e-72	-0.725698	1.53e-69
C1orf115	4.19e-72	-0.820453	2.32e-69
TNNT1	3.75e-71	0.937837	2.01e-68
BDNF	1.1e-69	0.811622	5.72e-67
ATP2B1	1.87e-69	-0.481372	9.42e-67
MAP2K1	9.09e-68	-0.737092	4.45e-65
MEF2A	3.62e-67	0.758575	1.72e-64
ADRA1A	4.68e-66	0.492823	2.16e-63
NTNG2	1.1e-65	0.680105	4.93e-63
GAP43	1.27e-65	0.751014	5.54e-63
RASGRP1	3.71e-64	0.564424	1.58e-61
SFRP1	6.46e-64	0.43675	2.69e-61
NET1	1.33e-63	-0.849992	5.4e-61
TMSB10	1.42e-63	0.642092	5.6e-61
CHN1	3.07e-63	-0.426036	1.19e-60
ENSMFAG00000043121	9.3e-63	0.509755	3.51e-60
DGKD	1.63e-62	0.527706	6.03e-60
CAMK2A	4.44e-62	-0.468161	1.61e-59
DPYSL3	7.64e-62	0.595672	2.7e-59
OTOGL	4.13e-61	0.190076	1.43e-58
SYT5	4.24e-60	0.597823	1.44e-57
CBLN2	1.13e-59	0.813945	3.76e-57
PLCXD3	1.08e-58	0.137267	3.53e-56
TNIP3	8.32e-57	0.223688	2.66e-54
NR4A2	1.33e-56	0.592783	4.16e-54
GABRA5	1.46e-56	0.436226	4.48e-54
NGEF	1.11e-55	-0.505775	3.35e-53
ATP1A1	1.15e-55	-0.536764	3.41e-53
MYLK	4.92e-55	0.533973	1.44e-52
RAMP1	6.47e-55	-0.823553	1.85e-52
RPH3A	1.42e-54	-0.555248	4e-52
CPE	1.72e-54	0.473966	4.75e-52
SLC17A7	1.75e-54	0.616429	4.78e-52
PAM	1.81e-54	0.707425	4.85e-52
SYT12	2.99e-54	0.730667	7.88e-52
CAMK2D	7.26e-54	-0.59506	1.89e-51
CYSTM1	8.07e-53	0.794172	2.07e-50
CAMK2G	8.86e-53	-0.691869	2.23e-50
TENM3	2.24e-52	0.329833	5.56e-50
CHL1	2.98e-52	-0.610409	7.28e-50
HPCAL1	3.77e-52	-0.486555	9.09e-50
NCALD	9.02e-52	-0.773298	2.14e-49
GPD2	2.82e-51	0.5679	6.6e-49
MGST3	4.31e-51	0.583753	9.95e-49
THSD7A	7.33e-51	-0.282999	1.67e-48
SLC24A3	1.15e-50	0.274774	2.58e-48
STMN1	1.86e-50	0.476974	4.12e-48
FOSL2	4.08e-50	0.722375	8.92e-48
RTN4	1.94e-49	-0.418915	4.19e-47
NELL2	3.89e-49	0.661826	8.3e-47
ADCYAP1R1	4.48e-49	0.553093	9.43e-47
RGS4	7.88e-49	-0.908942	1.64e-46
ELAVL2	2.1e-48	0.569912	4.3e-46
OSBPL3	3.27e-48	0.422701	6.62e-46
LMO3	4.5e-48	-0.709486	9.01e-46
SLC26A4	1.83e-47	0.15778	3.62e-45
PTPRN	3.34e-47	0.565372	6.53e-45
C1QL3	5.55e-47	0.514154	1.07e-44
ADGRG6	1.78e-46	0.394109	3.39e-44
SYNM	4.35e-46	-0.240688	8.22e-44
SLC25A29	4.61e-46	0.537671	8.61e-44
ENSMFAG00000001506	8.12e-46	0.629706	1.5e-43
COBL	2.64e-45	-0.50912	4.82e-43
TAGLN3	5.39e-45	0.443715	9.73e-43
PAPSS2	1.66e-44	-0.287386	2.97e-42
LGI3	2.63e-44	-0.684666	4.66e-42
ENSMFAG00000031095	3.09e-44	0.717646	5.4e-42
DPY19L1	6.91e-44	0.637865	1.2e-41
ENSMFAG00000047073	1.21e-43	0.723212	2.07e-41
SPOCK1	1.69e-43	0.678827	2.86e-41
GNAS	2e-43	0.393416	3.36e-41
RBFOX1	2.37e-42	-0.424684	3.93e-40
PRUNE2	3.44e-42	0.492691	5.66e-40
KCNS1	5.02e-42	-0.417885	8.18e-40
SEZ6	1.12e-41	0.489508	1.81e-39
FXYD6	1.57e-41	0.719211	2.49e-39
PDE4A	1.57e-41	0.653313	2.49e-39
PDYN	2.3e-41	0.385632	3.61e-39
ATP2B2	2.85e-41	-0.526486	4.43e-39
ITM2C	3.16e-41	-0.630605	4.86e-39
ZNF804A	5.27e-41	0.625837	8.04e-39
MGAT5B	6.14e-41	-0.255076	9.28e-39
CA12	1.55e-40	0.231037	2.32e-38
SH3RF2	3.45e-40	0.417407	5.13e-38
OLFM2	3.75e-40	0.653461	5.51e-38
SYT10	5.27e-40	0.510205	7.68e-38
GPCPD1	1.71e-39	-0.603587	2.47e-37
BDKRB2	1.75e-39	0.166559	2.52e-37
SNX10	1.85e-39	0.568991	2.63e-37
ELMOD1	2.18e-39	-0.55287	3.08e-37
SLC16A6	9.4e-39	0.308121	1.31e-36
NRSN1	2.08e-38	0.624958	2.89e-36
SCN1A	1.05e-37	-0.636574	1.44e-35
PENK	1.19e-37	-0.33796	1.62e-35
CD63	1.43e-37	0.363564	1.94e-35
NRXN1	1.69e-37	-0.66079	2.27e-35
PRKAG2	2.82e-37	0.470962	3.75e-35
NDFIP2	3.4e-37	0.552242	4.48e-35
PKN1	7.66e-37	0.1598	1e-34
CPNE4	1.33e-36	-0.300237	1.73e-34
C1QL2	1.61e-36	-0.626565	2.07e-34
CAMKK1	1.69e-36	-0.49016	2.17e-34
CCDC47	2.26e-36	-0.577365	2.86e-34
DUSP1	2.78e-36	0.545553	3.5e-34
KITLG	3.44e-36	-0.354479	4.3e-34
ENSMFAG00000031009	5.23e-36	-0.0878863	6.49e-34
ATP6V1B2	6.7e-36	0.554772	8.26e-34
ENSMFAG00000000209	1.04e-35	0.414039	1.27e-33
NRP2	5.79e-35	-0.146095	7.03e-33
TAGLN2	1.35e-34	-0.687879	1.63e-32
ENSMFAG00000036987	2.8e-34	-0.569108	3.35e-32
GNG3	3.43e-34	0.377033	4.07e-32
FAM126A	4.03e-34	0.0787792	4.76e-32
GSDME	5.79e-34	0.15465	6.78e-32
CAMKK2	2.48e-33	-0.49841	2.88e-31
HOPX	2.86e-33	-0.524837	3.3e-31
ZNF608	3.15e-33	-0.159263	3.61e-31
ATP1B1	3.21e-33	0.311479	3.66e-31
CAMTA1	3.48e-33	-0.583339	3.94e-31
KLF5	3.61e-33	0.206326	4.05e-31
PARM1	4.72e-33	0.324993	5.27e-31
EMX2	5.22e-33	0.221307	5.78e-31
ENSMFAG00000001552	6.6e-33	0.539297	7.27e-31
RCN1	1.34e-32	-0.416917	1.46e-30
SMYD1	4.13e-32	0.0550291	4.49e-30
NRAP	4.72e-32		5.09e-30
KIF5C	8.42e-32	0.369002	9.04e-30
RELL2	9.79e-32	0.49801	1.04e-29
GALNT5	1.12e-31	0.0665677	1.18e-29
IGFBP3	1.18e-31	0.248229	1.24e-29
SLC30A3	1.51e-31	-0.318618	1.58e-29
NDRG4	1.53e-31	0.484122	1.59e-29
HSPB3	1.73e-31	0.103319	1.79e-29
HOMER1	1.91e-31	0.525484	1.96e-29
LYPD6B	2.2e-31	0.134378	2.25e-29
ITPKA	2.27e-31	-0.557353	2.3e-29
ENSMFAG00000003119	2.34e-31	0.155732	2.36e-29
FAM3C	2.46e-31	-0.599103	2.47e-29
SYN1	1.31e-30	0.376358	1.31e-28
MSN	1.39e-30	0.196294	1.38e-28
ABI3BP	3e-30	0.259316	2.95e-28
ANXA5	3.9e-30	0.374562	3.82e-28
PDZD2	6.44e-30	-0.0792048	6.26e-28
HAMP	9.07e-30	-0.157605	8.76e-28
ZFHX4	1.49e-29	-0.310818	1.44e-27
CNTNAP2	3.87e-29	0.468055	3.7e-27
DUSP6	4.15e-29	0.415484	3.95e-27
RFTN1	4.94e-29	-0.359782	4.67e-27
HLF	8.89e-29	-0.525294	8.35e-27
ATF4	1.62e-28	0.483296	1.51e-26
FAM129B	2.07e-28	0.0821473	1.92e-26
DGKG	2.76e-28	0.592037	2.55e-26
JAG1	2.92e-28	-0.26523	2.68e-26
ENSMFAG00000001794	3.75e-28	0.149089	3.43e-26
GADD45A	4.01e-28	0.467048	3.65e-26
NEB	4.23e-28	0.169094	3.82e-26
ITPR2	5.55e-28	-0.207538	4.99e-26
SEZ6L	5.88e-28	-0.521342	5.26e-26
CHST10	6.52e-28	0.438921	5.8e-26
HSPBP1	6.77e-28	0.522393	5.96e-26
PFKL	6.74e-28	-0.383995	5.96e-26
ENSMFAG00000043424	9.44e-28	0.470182	8.26e-26
NCDN	1.19e-27	-0.37317	1.04e-25
EMILIN3	1.44e-27	-0.133644	1.25e-25
DPP4	1.6e-27	0.219284	1.38e-25
NPR1	2.16e-27	0.0851123	1.85e-25
SYT13	3.38e-27	-0.485426	2.88e-25
CDKL1	8.07e-27	-0.181271	6.84e-25
EPB41L2	8.45e-27	-0.507834	7.13e-25
ADCYAP1	8.69e-27	0.55456	7.3e-25
VSNL1	1.1e-26	-0.303928	9.22e-25
MARCKSL1	1.42e-26	0.451161	1.18e-24
IER3	1.5e-26	0.248169	1.24e-24
PGRMC1	1.72e-26	0.510778	1.41e-24
SMPX	1.85e-26	0.073144	1.52e-24
SHTN1	2.02e-26	0.550572	1.64e-24
SSX2IP	2.97e-26	-0.532454	2.41e-24
ABTB1	4.6e-26	-0.207104	3.7e-24
SLC8A2	4.6e-26	-0.232718	3.7e-24
LMO4	5.44e-26	0.444205	4.35e-24
KCNK12	5.96e-26	0.495108	4.74e-24
ARAP2	6.44e-26	-0.500125	5.1e-24
TUBB3	6.99e-26	0.404584	5.51e-24
RHEB	1.26e-25	0.509375	9.87e-24
ARMH4	1.63e-25	0.146869	1.28e-23
NETO2	3.19e-25	-0.108983	2.48e-23
CALM2	3.28e-25	-0.265131	2.54e-23
ELMO1	3.37e-25	0.507791	2.6e-23
SLC7A8	4.11e-25	0.398327	3.15e-23
FTH1	5.37e-25	-0.321454	4.1e-23
ECM1	6.75e-25	0.340836	5.13e-23
DACT1	1.13e-24	-0.196539	8.57e-23
ANXA1	1.57e-24	0.14885	1.18e-22
ENSMFAG00000044689	2.31e-24	-0.335878	1.73e-22
DIRAS2	3.08e-24	-0.0955928	2.29e-22
PCDH7	3.35e-24	0.403296	2.49e-22
KNDC1	3.56e-24	-0.390739	2.63e-22
ADGRL2	4.4e-24	-0.343446	3.24e-22
KIAA1211L	5.41e-24	-0.465074	3.96e-22
PCP4L1	6.32e-24	0.494448	4.61e-22
KIF5A	7.64e-24	0.432938	5.55e-22
ITPR1	7.83e-24	-0.252914	5.66e-22
ETV1	9.06e-24	0.302915	6.52e-22
ZDHHC23	1.03e-23	0.212692	7.39e-22
PAK5	1.06e-23	-0.466795	7.58e-22
ENSMFAG00000039768	1.2e-23	0.311793	8.53e-22
STXBP5	1.55e-23	0.45131	1.1e-21
UNC80	1.73e-23	0.406487	1.22e-21
ATP2B4	2.22e-23	0.346071	1.56e-21
HMGN3	2.33e-23	0.399599	1.63e-21
SLC6A7	2.4e-23	0.262087	1.67e-21
DBP	3e-23	-0.466895	2.08e-21
NCK2	3.61e-23	-0.267383	2.49e-21
SCN2A	3.96e-23	-0.311193	2.72e-21
GPR83	5.35e-23	-0.467489	3.66e-21
FGF13	6.12e-23	-0.362091	4.17e-21
CNTNAP5	6.22e-23	-0.535061	4.22e-21
SORBS2	6.29e-23	-0.303586	4.25e-21
SERPINE2	6.37e-23	0.499289	4.29e-21
THBS4	6.45e-23	0.0817431	4.32e-21
ENSMFAG00000034477	7.82e-23	0.315365	5.22e-21
GABRD	8.14e-23	-0.429047	5.41e-21
SERF2	1.09e-22	0.325602	7.2e-21
SGSM1	1.19e-22	0.37316	7.83e-21
CALY	1.3e-22	0.348969	8.51e-21
NEFL	1.32e-22	-0.517193	8.65e-21
CAMK4	1.5e-22	-0.194583	9.79e-21
CNTN3	1.54e-22	-0.105854	1e-20
FAT4	2.06e-22	-0.0760608	1.33e-20
LZTS1	2.26e-22	-0.251432	1.46e-20
NPTN	2.9e-22	-0.338828	1.86e-20
PLCE1	4.21e-22	0.0608971	2.69e-20
MAOB	4.66e-22	0.303862	2.97e-20
LTB	6.18e-22	-0.553582	3.92e-20
CELF3	7.9e-22	0.362276	5e-20
ID2	9.45e-22	0.34969	5.95e-20
TSPAN9	1.04e-21	0.368886	6.53e-20
ZNF462	1.18e-21	-0.170535	7.35e-20
CEP70	2.41e-21	-0.225732	1.5e-19
IRF6	3.45e-21	0.0835774	2.14e-19
HNRNPM	5.35e-21	-0.460951	3.31e-19
ENSMFAG00000038380	7.04e-21	-0.227073	4.33e-19
IQCJ-SCHIP1	7.73e-21	0.345635	4.75e-19
TRERF1	8.15e-21	-0.275226	4.99e-19
MEPE	8.24e-21	-0.0993856	5.02e-19
CCKBR	1.04e-20	0.322158	6.31e-19
NDST3	1.06e-20	-0.165733	6.39e-19
SLIT1	1.06e-20	0.124658	6.39e-19
SLC38A11	1.77e-20	-0.109791	1.06e-18
CADM4	1.97e-20	0.414545	1.18e-18
DACT2	1.99e-20		1.18e-18
PDE1A	2.06e-20	-0.254949	1.22e-18
LGI4	2.27e-20	-0.343537	1.34e-18
MBNL1	2.31e-20	0.416531	1.36e-18
FGF7	2.83e-20	0.0564078	1.66e-18
KCNH7	3.32e-20	-0.0996982	1.94e-18
RHOQ	3.55e-20	0.304491	2.07e-18
CFAP410	4.14e-20	-0.481506	2.41e-18
SEMA3D	4.24e-20	0.0857856	2.46e-18
EFCC1	4.99e-20	-0.181418	2.88e-18
CIRBP	5.3e-20	0.521262	3.05e-18
ENSMFAG00000001387	5.56e-20	-0.13049	3.18e-18
RAB11FIP2	5.56e-20	0.369489	3.18e-18
GSTO1	6.25e-20	0.394696	3.55e-18
HSPA8	6.25e-20	-0.429141	3.55e-18
ART3	6.93e-20		3.92e-18
2022-09-11	8.24e-20	-0.403103	4.64e-18
CD99	8.94e-20	0.114328	5.02e-18
PRKCE	9.02e-20	0.41454	5.05e-18
PCDH19	9.66e-20	-0.187701	5.39e-18
VMP1	1.02e-19	0.336773	5.66e-18
HSPB6	1.09e-19	-0.337786	6.04e-18
FBXW7	1.15e-19	-0.356813	6.38e-18
GNAI1	1.4e-19	-0.316256	7.73e-18
ENSMFAG00000038698	1.71e-19	-0.344684	9.36e-18
TMEM178A	1.73e-19	0.402516	9.49e-18
GCA	1.83e-19	-0.164413	9.96e-18
CAPN12	2.01e-19	-0.235005	1.09e-17
GADD45B	2.04e-19	0.434961	1.1e-17
RYR2	2.35e-19	-0.502018	1.27e-17
EPCAM	2.52e-19	0.0523981	1.36e-17
PTGS2	2.6e-19	0.231068	1.39e-17
STYK1	2.77e-19	-0.191129	1.48e-17
WLS	2.95e-19	-0.278274	1.57e-17
ENSMFAG00000044866	2.96e-19	-0.392697	1.57e-17
HES1	3.02e-19	0.124232	1.6e-17
NDUFB1	3.85e-19	0.280391	2.03e-17
ABCC4	4.21e-19	0.0870133	2.21e-17
DOC2A	4.69e-19	0.421679	2.46e-17
NCAM2	4.98e-19	-0.173784	2.61e-17
OVOL2	5.4e-19	0.170464	2.82e-17
METRNL	6.57e-19	0.303538	3.41e-17
INSYN2	6.96e-19	0.0536309	3.61e-17
DSG2	7.46e-19	0.149448	3.85e-17
ADCY8	1.1e-18	0.187695	5.64e-17
ENSMFAG00000042962	1.15e-18	0.318033	5.9e-17
NSG1	1.22e-18	-0.338702	6.22e-17
ENSMFAG00000030097	1.35e-18	0.0670767	6.9e-17
SLC20A1	1.4e-18	0.358547	7.13e-17
ENSMFAG00000035855	1.5e-18	0.315041	7.61e-17
ENSMFAG00000000455	1.62e-18	0.132709	8.17e-17
SLC4A7	2.14e-18	0.336573	1.08e-16
ENSMFAG00000030761	2.25e-18	-0.351569	1.13e-16
KDSR	2.39e-18	0.340131	1.2e-16
PLEKHA5	2.58e-18	-0.335913	1.29e-16
CALM1	2.86e-18	-0.197914	1.42e-16
CASP7	2.97e-18	0.0443806	1.47e-16
UBL3	3.03e-18	0.432473	1.5e-16
GPR37	4.05e-18	0.161326	2e-16
KIAA1109	4.55e-18	-0.434624	2.24e-16
GRB14	5.19e-18	-0.0645554	2.55e-16
FGFR1OP2	5.32e-18	-0.451222	2.6e-16
SLC35F1	5.4e-18	0.366078	2.63e-16
SNAP25	5.57e-18	-0.190496	2.71e-16
LAMB1	5.73e-18	-0.155593	2.78e-16
SETD7	6.35e-18	0.34024	3.07e-16
NMNAT2	7.77e-18	0.40952	3.75e-16
ARC	8.06e-18	0.327872	3.87e-16
UQCRB	1.16e-17	0.320624	5.54e-16
CPEB4	1.2e-17	0.300733	5.74e-16
ENSMFAG00000032685	1.29e-17	-0.288518	6.13e-16
PRRC2C	1.29e-17	-0.405115	6.13e-16
CLU	1.39e-17	-0.26148	6.58e-16
COL27A1	1.39e-17	0.216969	6.58e-16
RPS6KA5	1.6e-17	-0.120163	7.54e-16
HSPB1	1.65e-17	0.28733	7.75e-16
SYNPR	1.99e-17	-0.0766325	9.33e-16
GLS	2.12e-17	0.369271	9.91e-16
CDK19	2.25e-17	-0.375293	1.05e-15
TMEM132A	2.31e-17	0.377264	1.07e-15
NCAM1	2.33e-17	0.351731	1.08e-15
EPS15	2.38e-17	-0.200682	1.1e-15
ENPP2	2.6e-17	-0.111844	1.2e-15
ATG7	3.74e-17	0.291382	1.72e-15
ENSMFAG00000047050	4.18e-17	0.183005	1.91e-15
STMN2	4.59e-17	0.500671	2.09e-15
RGMB	5.02e-17	0.227886	2.29e-15
TMEM98	5.16e-17	0.0755027	2.34e-15
SYP	5.28e-17	0.304272	2.39e-15
PRDX2	6.3e-17	0.315757	2.85e-15
NPNT	7.03e-17	0.123705	3.17e-15
CDH8	9.56e-17	-0.139022	4.3e-15
CYGB	1.21e-16	-0.161931	5.41e-15
OTOS	1.33e-16	-0.149699	5.92e-15
VIPR1	1.62e-16	0.273817	7.2e-15
KIRREL3	1.76e-16	-0.202752	7.84e-15
ENSMFAG00000044806	1.94e-16	0.353212	8.6e-15
FAM81A	2.17e-16	0.364978	9.6e-15
CAST	2.27e-16	0.33654	1e-14
ZMAT2	2.35e-16	-0.349661	1.03e-14
ATP5MG	2.65e-16	0.275601	1.16e-14
ENSMFAG00000037584	2.66e-16	0.0417737	1.16e-14
SFT2D1	2.68e-16	-0.351631	1.17e-14
DKK3	2.84e-16	-0.395312	1.23e-14
ENSMFAG00000021011	3.63e-16	-0.109213	1.58e-14
SMARCA2	3.77e-16	-0.299562	1.63e-14
SRCIN1	4.75e-16	0.346581	2.05e-14
PPP1R1B	5.03e-16	-0.360824	2.17e-14
SPATS2L	5.23e-16	-0.384433	2.25e-14
GSE1	5.6e-16	0.29497	2.4e-14
ENSMFAG00000039783	5.98e-16	0.353779	2.55e-14
SEL1L3	6.63e-16	0.245123	2.82e-14
VTA1	6.69e-16	0.320761	2.85e-14
NCAN	6.94e-16	0.342907	2.95e-14
IVNS1ABP	6.98e-16	0.32178	2.96e-14
DGCR2	7.27e-16	-0.337704	3.07e-14
SORCS3	7.35e-16	0.0883772	3.09e-14
TMEM38A	7.62e-16	-0.259882	3.2e-14
SYT17	7.83e-16	0.159862	3.28e-14
ACTN2	8.75e-16	0.152834	3.66e-14
PAPLN	9.05e-16	-0.0998397	3.77e-14
BAIAP3	9.47e-16	0.0661852	3.94e-14
PRMT8	9.78e-16	0.200171	4.06e-14
ELOVL7	9.88e-16	0.0938854	4.09e-14
CORO6	1e-15	-0.252497	4.14e-14
CAMK1G	1.03e-15	-0.240214	4.25e-14
PGM2L1	1.11e-15	-0.254865	4.54e-14
OSBPL8	1.17e-15	-0.381064	4.78e-14
AKAP9	1.28e-15	-0.290382	5.25e-14
CNTN4	1.46e-15	-0.0512379	5.96e-14
TRIM9	1.6e-15	0.34592	6.52e-14
C10orf90	1.62e-15	0.0269206	6.59e-14
TENT5A	1.82e-15	0.1563	7.37e-14
ENSMFAG00000022333	1.94e-15	-0.231898	7.82e-14
ACTB	1.96e-15	-0.205039	7.89e-14
COX6A1	1.96e-15	0.264047	7.89e-14
SYT1	2e-15	0.206827	8.03e-14
SERPINF2	2.05e-15	0.0510607	8.19e-14
SLC6A11	2.08e-15	-0.169307	8.29e-14
NR4A1	2.15e-15	0.215248	8.56e-14
LTK	2.5e-15	-0.126446	9.92e-14
ENC1	2.57e-15	-0.267367	1.02e-13
CACNA1G	2.58e-15	-0.168259	1.02e-13
CTSB	2.77e-15	-0.414182	1.09e-13
ENSMFAG00000041903	2.99e-15	0.321341	1.18e-13
PTK2B	3.86e-15	-0.409336	1.51e-13
ENSMFAG00000000589	4.24e-15	-0.109306	1.66e-13
MYCBP2	4.65e-15	-0.325327	1.82e-13
VXN	5.15e-15	0.389109	2e-13
EFR3A	5.43e-15	0.293466	2.11e-13
BCL7C	5.73e-15	0.135696	2.22e-13
PRDX1	5.81e-15	0.208882	2.25e-13
ZNF483	5.86e-15	-0.159049	2.26e-13
ACTR2	6.83e-15	0.357585	2.63e-13
TPM1	7.11e-15	-0.191177	2.73e-13
RGS14	8.33e-15	-0.0945315	3.19e-13
GNAL	9.31e-15	-0.105103	3.56e-13
RASGRF2	9.57e-15	-0.287182	3.65e-13
ENSMFAG00000041417	1e-14	0.0297187	3.82e-13
LMO7	1.05e-14	-0.299264	3.97e-13
NKAIN1	1.17e-14	0.108904	4.43e-13
RPL28	1.24e-14	0.220494	4.7e-13
CRYBG1	1.28e-14	0.0342887	4.82e-13
ANAPC4	1.44e-14	0.173993	5.41e-13
DCBLD1	1.52e-14	-0.115414	5.71e-13
FCHSD2	1.67e-14	0.0953233	6.24e-13
FAM13B	1.72e-14	0.216341	6.44e-13
RNMT	1.76e-14	-0.305446	6.56e-13
ID4	1.87e-14	0.139641	6.95e-13
ENSMFAG00000039436	1.93e-14	-0.192424	7.17e-13
NPTX1	1.99e-14	-0.417266	7.36e-13
SMC2	2.05e-14	-0.133796	7.57e-13
ROBO2	2.53e-14	-0.175863	9.33e-13
IL18BP	2.54e-14	0.196864	9.34e-13
CRABP2	2.68e-14	0.0619326	9.85e-13
NUDCD3	2.8e-14	-0.368476	1.03e-12
NECAB2	3.1e-14	-0.0326948	1.13e-12
SCGN	3.43e-14	0.0632391	1.25e-12
BHLHE40	3.48e-14	-0.41483	1.27e-12
PLBD2	3.5e-14	0.141253	1.27e-12
POLD2	3.73e-14	-0.224015	1.35e-12
KATNAL1	3.91e-14	0.199612	1.41e-12
MYC	4.3e-14	0.0533276	1.55e-12
ERRFI1	4.45e-14	0.206533	1.6e-12
FAT3	4.44e-14	-0.117876	1.6e-12
PPP3R1	4.46e-14	-0.408305	1.6e-12
ENSMFAG00000037689	4.53e-14	-0.404861	1.62e-12
PCDHGA4	4.63e-14	0.282547	1.65e-12
RTN4RL2	4.75e-14	0.29224	1.69e-12
CYP1B1	4.83e-14	-0.115928	1.72e-12
DIAPH2	5.13e-14	-0.149854	1.82e-12
ENSMFAG00000038081	5.39e-14	0.370229	1.91e-12
ANOS1	5.67e-14	-0.334012	2e-12
ST3GAL4	5.66e-14	-0.124695	2e-12
ENSMFAG00000009570	5.88e-14	0.0825413	2.07e-12
C1QTNF4	5.94e-14	-0.261753	2.08e-12
ZFAND5	6.25e-14	-0.338422	2.19e-12
SV2A	6.84e-14	0.376689	2.39e-12
MXRA5	7.64e-14	-0.0664633	2.66e-12
CHCHD7	8.96e-14	-0.26582	3.12e-12
PCP4	9.2e-14	0.375709	3.19e-12
PLCB4	9.68e-14	-0.201293	3.35e-12
CAMTA2	1.02e-13	-0.356914	3.52e-12
CYP46A1	1.03e-13	-0.307671	3.57e-12
B3GALNT2	1.06e-13	0.168801	3.65e-12
MIA3	1.11e-13	-0.271306	3.82e-12
H2AFZ	1.18e-13	-0.291266	4.04e-12
2022-09-10	1.18e-13	0.0723917	4.04e-12
CDC40	1.19e-13	-0.343704	4.07e-12
NEUROD1	1.62e-13		5.51e-12
SLC17A6	1.7e-13	-0.290272	5.78e-12
PLEKHA1	1.75e-13	0.325543	5.92e-12
LRRK1	1.82e-13	-0.0350671	6.15e-12
PPP2R5C	2.19e-13	0.35449	7.42e-12
MICU3	2.34e-13	-0.349339	7.89e-12
RORB	2.62e-13	-0.22625	8.81e-12
CEP170	2.62e-13	0.445878	8.81e-12
PDGFRL	2.69e-13	-0.0662727	9.01e-12
CDH13	2.81e-13	0.119474	9.39e-12
APOD	2.95e-13	0.210649	9.85e-12
SYT4	2.96e-13	-0.230894	9.85e-12
PDXK	3.21e-13	0.338337	1.07e-11
SLC2A13	3.2e-13	0.313438	1.07e-11
NLK	3.24e-13	-0.383992	1.07e-11
TLE4	3.51e-13	0.167531	1.16e-11
PIK3R1	3.63e-13	-0.252534	1.2e-11
HECTD1	3.82e-13	-0.335213	1.26e-11
NDUFB4	4.3e-13	0.232671	1.41e-11
EML2	4.4e-13	0.210476	1.44e-11
HHATL	4.47e-13	0.250836	1.46e-11
STT3B	4.85e-13	0.200587	1.58e-11
ENSMFAG00000036062	5.46e-13	0.226617	1.78e-11
RBFOX3	5.66e-13	-0.358753	1.84e-11
PTPRU	6.26e-13	-0.219587	2.03e-11
NISCH	7.03e-13	-0.345087	2.28e-11
ARHGAP32	7.47e-13	-0.363013	2.42e-11
CFAP52	7.91e-13	-0.0356076	2.55e-11
KLHL32	7.98e-13	-0.163846	2.57e-11
ENSMFAG00000043575	8.18e-13	-0.359436	2.63e-11
ACSL6	9.51e-13	0.376896	3.05e-11
TGFBR3	9.97e-13	0.104279	3.2e-11
C20orf96	1.06e-12	-0.0641884	3.4e-11
TLE3	1.15e-12	-0.274781	3.68e-11
KLF6	1.17e-12	0.199771	3.72e-11
INA	1.22e-12	0.326701	3.88e-11
EPB41	1.38e-12	-0.157622	4.36e-11
ENO1	1.42e-12	0.280595	4.49e-11
SNCB	1.49e-12	0.200348	4.71e-11
DGKZ	1.54e-12	0.244258	4.85e-11
SEMA3C	1.66e-12	-0.129034	5.23e-11
SPATC1L	1.82e-12	-0.134988	5.72e-11
RPL32	2.04e-12	-0.322464	6.39e-11
PLBD1	2.31e-12	0.010037	7.24e-11
ENSMFAG00000000823	2.4e-12	-0.12757	7.48e-11
ENSMFAG00000002682	2.4e-12	0.16911	7.48e-11
FABP3	2.75e-12	0.275448	8.58e-11
GDI1	2.88e-12	0.242873	8.96e-11
ENSMFAG00000001523	2.93e-12	0.241421	9.09e-11
NRXN2	2.93e-12	-0.333736	9.09e-11
EXPH5	2.95e-12	-0.0836716	9.11e-11
HTATSF1	3.02e-12	-0.240704	9.32e-11
ORAI2	3.09e-12	0.161282	9.53e-11
HES6	3.35e-12	-0.0970916	1.03e-10
PNKD	3.42e-12	0.260637	1.05e-10
NEFM	3.5e-12	-0.228732	1.07e-10
ITFG1	3.54e-12	-0.332059	1.08e-10
IFI6	4.01e-12	0.323663	1.22e-10
RSPH1	4.06e-12	-0.0785317	1.24e-10
SSPN	4.09e-12	-0.04423	1.24e-10
CLIP3	4.17e-12	0.349738	1.27e-10
FAM57B	4.26e-12	0.283825	1.29e-10
SIPA1L2	4.28e-12	0.361186	1.3e-10
ENSMFAG00000003812	4.46e-12	0.205101	1.34e-10
NUCB2	4.7e-12	-0.139021	1.42e-10
MATN2	4.79e-12	-0.128582	1.44e-10
DCLK3	5.03e-12	-0.044122	1.51e-10
PIP5K1B	5.13e-12	-0.228825	1.54e-10
HES4	5.27e-12	0.0886459	1.58e-10
RAP1GAP	5.66e-12	0.338928	1.69e-10
TSPAN14	5.75e-12	0.238065	1.71e-10
CGNL1	5.79e-12	0.0181809	1.72e-10
SMURF1	5.83e-12	0.146114	1.73e-10
RIMS2	6.34e-12	0.331972	1.88e-10
ZDHHC22	7.03e-12	-0.122764	2.08e-10
ACVR1C	7.31e-12	0.291858	2.16e-10
AKAP13	7.78e-12	0.0910726	2.3e-10
CBLN4	7.93e-12	-0.185276	2.33e-10
GRM2	8.44e-12	-0.108055	2.48e-10
CLSTN3	9.2e-12	0.29925	2.7e-10
OLFM4	9.53e-12	0.180826	2.79e-10
PRMT2	9.57e-12	0.319564	2.8e-10
FBXO34	9.6e-12	-0.125386	2.8e-10
WNT7B	9.71e-12	0.223902	2.83e-10
PIK3CD	9.97e-12	-0.0613678	2.9e-10
UACA	1.04e-11	-0.0511876	3e-10
R3HDM1	1.18e-11	-0.282489	3.43e-10
HTR6	1.19e-11	0.21111	3.44e-10
CCDC3	1.23e-11	-0.0677352	3.55e-10
H2AFY	1.24e-11	0.304574	3.58e-10
ENSMFAG00000040746	1.33e-11	-0.29739	3.84e-10
UNC13C	1.34e-11	-0.0892285	3.85e-10
ATP5ME	1.38e-11	0.248242	3.96e-10
ARL6IP1	1.47e-11	0.260209	4.22e-10
HMGB1	1.61e-11	0.220531	4.59e-10
FAM49B	1.64e-11	-0.310159	4.67e-10
PLPPR4	1.64e-11	-0.285642	4.67e-10
FOS	1.73e-11	0.189684	4.92e-10
MRTFB	1.8e-11	-0.197888	5.11e-10
REM2	1.81e-11	0.0390148	5.14e-10
GABRB2	1.89e-11	-0.451227	5.36e-10
2022-03-06	1.93e-11	0.290745	5.45e-10
CWC22	1.99e-11	-0.163379	5.62e-10
AMOTL2	2.01e-11	0.22379	5.67e-10
CDH9	2.1e-11	-0.124327	5.9e-10
SATB2	2.13e-11	0.315875	5.98e-10
SLC35F3	2.22e-11	-0.153124	6.21e-10
SPTAN1	2.24e-11	-0.285557	6.25e-10
FRZB	2.27e-11	-0.0483693	6.32e-10
ENSMFAG00000043631	2.65e-11	-0.263657	7.39e-10
ADAMTSL1	2.73e-11	0.0242757	7.58e-10
CRIP2	2.73e-11	-0.370781	7.58e-10
ENSMFAG00000037151	2.8e-11	-0.17311	7.76e-10
KCNK1	2.8e-11	-0.341769	7.76e-10
IGSF8	2.99e-11	-0.330958	8.25e-10
ENSMFAG00000035836	3.28e-11	0.199674	9.05e-10
PHYHIP	3.34e-11	-0.120294	9.18e-10
DDIT3	3.53e-11	0.267733	9.7e-10
KANK2	3.53e-11	-0.0883538	9.7e-10
TSPAN3	3.78e-11	0.309847	1.03e-09
TMEM160	3.81e-11	-0.333143	1.04e-09
PDE7A	4e-11	0.105086	1.09e-09
ANK3	4.36e-11	-0.294867	1.19e-09
GRASP	4.69e-11	0.309822	1.28e-09
PPP2R5B	4.75e-11	0.262422	1.29e-09
MMP17	4.9e-11	0.274105	1.33e-09
SH2D4B	4.9e-11	-0.119188	1.33e-09
CSRNP1	4.96e-11	0.166947	1.34e-09
MOB3B	5.05e-11	-0.0504846	1.36e-09
FADS3	5.09e-11	-0.225655	1.37e-09
GRIA1	5.64e-11	0.294154	1.52e-09
CBR3	5.77e-11	-0.136844	1.55e-09
KLHDC8A	5.77e-11	0.0502317	1.55e-09
SNU13	6.24e-11	0.231037	1.67e-09
CRIM1	7.17e-11	0.272694	1.92e-09
MICALL2	7.39e-11	0.13299	1.97e-09
SUSD4	7.48e-11	0.311901	1.99e-09
ENSMFAG00000032887	8.05e-11	0.347563	2.14e-09
HTR5A	8.56e-11	0.156413	2.27e-09
OSTN	8.78e-11	0.0681629	2.33e-09
SERPING1	9e-11	-0.0741154	2.38e-09
ENSMFAG00000039862	9.08e-11	0.245915	2.4e-09
OCIAD1	9.32e-11	-0.205721	2.46e-09
IGSF21	9.36e-11	-0.279415	2.47e-09
SLC25A5	9.66e-11	0.303286	2.54e-09
ARID4A	1.01e-10	-0.360559	2.65e-09
FAM107A	1.04e-10	-0.134183	2.73e-09
PDE4B	1.06e-10	-0.162179	2.77e-09
GALNT18	1.07e-10	-0.0389604	2.78e-09
SGIP1	1.16e-10	-0.129993	3.04e-09
CORO1C	1.21e-10	0.159122	3.15e-09
PEX5L	1.31e-10	-0.193562	3.4e-09
RASGEF1C	1.31e-10	0.192554	3.41e-09
GULP1	1.34e-10	0.236224	3.48e-09
RAB3A	1.47e-10	0.209904	3.82e-09
BMPR1B	1.51e-10	-0.100037	3.91e-09
CNTN2	1.56e-10	-0.2256	4.04e-09
LRIG1	1.58e-10	0.138352	4.07e-09
VDAC1	1.6e-10	0.312482	4.11e-09
ENSMFAG00000040946	1.6e-10	0.246237	4.12e-09
LRRC8C	1.67e-10	0.100485	4.29e-09
SACS	1.74e-10	0.309982	4.45e-09
GNB5	1.82e-10	-0.250472	4.66e-09
SATB1	1.98e-10	0.26467	5.06e-09
CLSTN1	2.02e-10	-0.0783421	5.15e-09
TOMM20	2.06e-10	-0.234755	5.24e-09
EGFL7	2.08e-10	0.258553	5.28e-09
RNF11	2.08e-10	0.332992	5.28e-09
ENSMFAG00000002172	2.14e-10	0.0418422	5.43e-09
KCNJ6	2.17e-10	-0.0447348	5.5e-09
SEMA5B	2.28e-10	0.235788	5.76e-09
HERC1	2.31e-10	-0.369938	5.84e-09
TRIM17	2.42e-10	-0.0555134	6.09e-09
FAM13A	2.48e-10	-0.249386	6.23e-09
QRFPR	2.58e-10	0.0254041	6.49e-09
ZFYVE21	2.6e-10	0.17077	6.51e-09
LACTB	2.65e-10	0.0965788	6.63e-09
TMEM233	2.78e-10	0.0891004	6.94e-09
COL25A1	2.83e-10	0.0282868	7.07e-09
NFE2L1	2.85e-10	0.235511	7.1e-09
ADGRV1	2.91e-10	-0.152596	7.25e-09
ADAM22	2.95e-10	-0.0628779	7.33e-09
ENSMFAG00000031285	3.15e-10	0.272582	7.83e-09
SYNGR1	3.6e-10	0.306451	8.92e-09
PDLIM5	3.77e-10	0.247836	9.33e-09
CD47	4.03e-10	0.332652	9.96e-09
MEF2C	4.52e-10	-0.252713	1.11e-08
IL4R	4.57e-10	0.137811	1.13e-08
BMS1	4.59e-10	-0.205526	1.13e-08
AKAP11	4.84e-10	-0.243694	1.19e-08
CLIP1	4.86e-10	0.215565	1.19e-08
ARHGDIG	4.93e-10	0.290479	1.21e-08
RPL10A	4.93e-10	-0.319233	1.21e-08
PPP3CB	4.98e-10	-0.0884217	1.21e-08
WSCD1	5.01e-10	0.123807	1.22e-08
JARID2	5.09e-10	0.272916	1.24e-08
TPR	5.12e-10	-0.321615	1.24e-08
ERG	5.13e-10	0.0992997	1.24e-08
FEZ1	5.17e-10	-0.260219	1.25e-08
PNPLA3	5.44e-10	0.0418556	1.32e-08
ANKRD29	5.48e-10	0.156055	1.32e-08
MCTP1	5.61e-10	0.286338	1.35e-08
FBXW11	5.63e-10	0.192014	1.36e-08
DPYSL5	6.03e-10	0.137038	1.45e-08
ENSMFAG00000041629	6.48e-10	-0.0220544	1.56e-08
DSP	6.58e-10		1.58e-08
ENSMFAG00000038822	7.03e-10	0.279804	1.69e-08
SEMA6D	7.05e-10	-0.267787	1.69e-08
ADAM23	7.33e-10	0.179559	1.75e-08
FGF9	7.55e-10	0.260382	1.8e-08
ENSMFAG00000041722	7.61e-10	0.141871	1.81e-08
ATP5PF	7.87e-10	0.187662	1.87e-08
NPAS1	7.9e-10	-0.0478445	1.88e-08
NDUFA1	8.09e-10	0.202199	1.92e-08
GABRQ	8.14e-10	0.035838	1.93e-08
KL	8.16e-10		1.93e-08
NWD2	8.51e-10	-0.0663461	2.01e-08
ENSMFAG00000000085	8.98e-10	0.289824	2.12e-08
UPP1	9.33e-10	0.0308612	2.2e-08
KLHL3	9.48e-10	0.216421	2.23e-08
DAPK1	9.5e-10	-0.0174146	2.23e-08
CYFIP1	9.74e-10	0.143101	2.28e-08
PCDH10	9.89e-10	-0.193602	2.32e-08
EML1	1.01e-09	-0.145409	2.36e-08
ASAP2	1.03e-09	0.277072	2.41e-08
MOXD1	1.03e-09	-0.18856	2.41e-08
VGF	1.03e-09	0.0322171	2.41e-08
MAPK3	1.05e-09	-0.224105	2.44e-08
RSL24D1	1.11e-09	-0.290255	2.57e-08
CNRIP1	1.14e-09	0.269591	2.65e-08
ENSMFAG00000036622	1.16e-09	0.200702	2.7e-08
SCG3	1.17e-09	0.213898	2.7e-08
BHLHE41	1.19e-09		2.75e-08
DRD3	1.2e-09		2.76e-08
NRG1	1.2e-09	-0.0508177	2.76e-08
SIAE	1.23e-09	0.200979	2.83e-08
NSG2	1.24e-09	0.215993	2.86e-08
CAVIN3	1.32e-09	0.116785	3.02e-08
KIF21A	1.32e-09	0.236765	3.02e-08
SOX5	1.41e-09	-0.0494978	3.23e-08
HACD2	1.44e-09	-0.288054	3.3e-08
RBM38	1.48e-09	-0.101417	3.38e-08
KTN1	1.49e-09	-0.256927	3.39e-08
STX3	1.5e-09	0.221901	3.42e-08
FOXP1	1.53e-09	0.244004	3.49e-08
MYO1B	1.54e-09	-0.216248	3.49e-08
NAALAD2	1.58e-09	-0.0646314	3.57e-08
SETD3	1.59e-09	-0.283322	3.61e-08
ZMIZ1	1.61e-09	0.238801	3.64e-08
NFKBIZ	1.62e-09	0.18044	3.67e-08
TMEM268	1.67e-09	-0.214898	3.76e-08
CHRD	1.68e-09	-0.190076	3.79e-08
TTC9	1.71e-09	0.244051	3.84e-08
CST6	1.72e-09	-0.196816	3.86e-08
PSMB10	1.72e-09	0.258753	3.86e-08
KCNG1	1.76e-09	0.0489165	3.93e-08
PPM1J	1.76e-09	0.0311275	3.93e-08
DKK1	1.79e-09	-0.0267205	4.01e-08
FUOM	1.83e-09	0.204312	4.07e-08
BATF3	1.84e-09	-0.0345207	4.1e-08
SYDE2	1.89e-09		4.21e-08
TTC39C	2.1e-09	0.158986	4.67e-08
ADAMTS10	2.14e-09	-0.0894626	4.75e-08
ESRRA	2.17e-09	0.219549	4.8e-08
LIN7C	2.22e-09	-0.251882	4.91e-08
ASXL3	2.25e-09	-0.0611865	4.96e-08
AEBP1	2.43e-09	-0.0301248	5.36e-08
PFDN2	2.49e-09	0.220746	5.48e-08
ACP7	2.55e-09	0.0470174	5.6e-08
PCLO	2.57e-09	0.214691	5.64e-08
CNIH2	2.67e-09	0.235427	5.87e-08
SNAP91	2.83e-09	0.253121	6.2e-08
IGDCC3	2.95e-09	-0.0591618	6.45e-08
DOCK3	2.97e-09	-0.314707	6.48e-08
TNFRSF19	2.99e-09	0.060736	6.52e-08
ANO3	3.07e-09	-0.0355151	6.69e-08
ZFP36L1	3.11e-09	0.105147	6.76e-08
ENSMFAG00000043279	3.13e-09	0.253521	6.8e-08
ZFAND6	3.2e-09	-0.198727	6.95e-08
ENSMFAG00000046459	3.22e-09	0.083787	6.98e-08
HYPK	3.3e-09	0.123261	7.15e-08
PTP4A1	3.39e-09	0.253376	7.34e-08
RSPO2	3.41e-09	-0.105448	7.37e-08
GRM8	3.45e-09	0.0207475	7.45e-08
ELAVL3	3.49e-09	0.233202	7.51e-08
PLCH2	3.52e-09	0.0956692	7.57e-08
ENSMFAG00000033843	3.73e-09	0.250739	8.01e-08
WDR86	3.73e-09	0.220345	8.01e-08
RIPOR2	3.87e-09	-0.0357551	8.3e-08
PTP4A2	3.97e-09	0.253099	8.49e-08
PNMA2	4.05e-09	-0.0380191	8.65e-08
SFXN1	4.13e-09	0.243486	8.83e-08
ST7	4.15e-09	0.140992	8.85e-08
ADIRF	4.36e-09	0.0670853	9.28e-08
PPP2R1B	4.59e-09	0.0849356	9.75e-08
SIPA1L1	4.7e-09	-0.241469	9.99e-08
AQP4	4.96e-09	-0.066688	1.05e-07
ADGRF4	5.01e-09	0.0194992	1.06e-07
AATF	5.74e-09	-0.164905	1.22e-07
VAT1L	5.89e-09	-0.0417319	1.24e-07
ENSMFAG00000043199	6.02e-09	-0.0215201	1.27e-07
SLIT2	6.09e-09	-0.0506488	1.28e-07
KCNH5	6.24e-09	-0.0186534	1.31e-07
CDIPT	6.36e-09	0.1827	1.34e-07
SLCO3A1	6.36e-09	-0.151519	1.34e-07
MYO1E	6.66e-09	0.0777916	1.4e-07
TMEM132D	6.66e-09	-0.0244573	1.4e-07
ATP5F1D	6.98e-09	0.19689	1.46e-07
DAPK2	7.11e-09	-0.0229807	1.49e-07
EML6	7.31e-09	-0.139044	1.53e-07
TSEN54	7.33e-09	0.0730837	1.53e-07
EMX1	7.5e-09	0.298625	1.56e-07
ENSMFAG00000003032	7.56e-09	0.0466	1.57e-07
ATP8B1	7.66e-09	0.0509204	1.59e-07
NPAS2	7.79e-09	0.199088	1.61e-07
RAPGEF2	7.99e-09	-0.325724	1.65e-07
TOGARAM1	8.19e-09	-0.24077	1.69e-07
KCNH3	8.21e-09	-0.26846	1.7e-07
DNAJB6	8.23e-09	-0.240193	1.7e-07
PDGFB	8.51e-09	0.0931526	1.75e-07
FABP7	8.65e-09	-0.0670442	1.78e-07
PPIP5K2	9.04e-09	-0.256128	1.86e-07
ENSMFAG00000032800	9.06e-09	0.186319	1.86e-07
SGCG	9.46e-09	0.0519234	1.94e-07
MCOLN1	9.84e-09	-0.174289	2.02e-07
DCDC2	1.02e-08	-0.0164194	2.08e-07
CEP126	1.04e-08	-0.260471	2.12e-07
TP53BP2	1.08e-08	-0.104717	2.2e-07
AK1	1.09e-08	0.267993	2.23e-07
DUSP5	1.2e-08	0.110886	2.44e-07
RASAL2	1.21e-08	0.249364	2.45e-07
PIK3R3	1.21e-08	0.222139	2.47e-07
ITGA7	1.22e-08	0.13249	2.47e-07
ANKMY2	1.23e-08	-0.153037	2.49e-07
GABRG2	1.24e-08	0.316022	2.51e-07
YWHAH	1.27e-08	-0.172566	2.57e-07
UBB	1.28e-08	-0.213646	2.59e-07
RPL30	1.31e-08	-0.246899	2.64e-07
ANK1	1.31e-08	0.0543228	2.64e-07
ATP6AP1	1.32e-08	0.204362	2.65e-07
DNER	1.32e-08		2.66e-07
CELF1	1.45e-08	0.284546	2.9e-07
NAP1L1	1.45e-08	-0.26109	2.91e-07
RNASEK	1.53e-08	0.212621	3.07e-07
ENSMFAG00000026126	1.54e-08	0.175594	3.08e-07
ASL	1.55e-08	0.0892109	3.1e-07
CKB	1.58e-08	-0.140859	3.15e-07
SEC24D	1.59e-08	-0.0618462	3.16e-07
SAMD4A	1.59e-08	0.0661668	3.17e-07
ENSMFAG00000037829	1.61e-08	-0.0262824	3.2e-07
TPD52L1	1.67e-08	0.203088	3.32e-07
ENSMFAG00000001891	1.68e-08	0.138564	3.33e-07
WASF1	1.68e-08	-0.266767	3.33e-07
FAM53C	1.75e-08	0.153819	3.45e-07
ENSMFAG00000033090	1.75e-08	-0.0331114	3.46e-07
PTTG1	1.83e-08	-0.0618768	3.6e-07
ARPP21	1.87e-08	0.180698	3.68e-07
CTNNB1	1.91e-08	-0.253854	3.76e-07
BDH2	1.94e-08	-0.0768639	3.82e-07
2022-09-03	1.98e-08	0.26509	3.88e-07
SPTBN1	2.01e-08	-0.260169	3.93e-07
TYRO3	2.03e-08	-0.258033	3.98e-07
TTPAL	2.05e-08	0.127998	4.01e-07
AIRE	2.06e-08	-0.0816579	4.02e-07
TRPM4	2.11e-08	0.10477	4.12e-07
ARHGEF40	2.17e-08	0.0599319	4.22e-07
2022-03-02	2.19e-08	-0.097492	4.27e-07
UQCRQ	2.24e-08	0.196277	4.35e-07
ARHGAP10	2.27e-08	-0.175039	4.41e-07
NPAS4	2.28e-08	0.0790403	4.43e-07
CELF2	2.29e-08	0.226984	4.44e-07
CDK2AP1	2.34e-08	0.175522	4.53e-07
OXR1	2.37e-08	-0.2667	4.58e-07
FOXP2	2.42e-08	-0.0358086	4.67e-07
KIFAP3	2.46e-08	0.120752	4.74e-07
PPIF	2.49e-08	0.105379	4.79e-07
DYNLRB1	2.57e-08	0.207676	4.95e-07
LTBP4	2.67e-08	-0.0847236	5.14e-07
RHOBTB2	2.71e-08	-0.233766	5.21e-07
RPL4	2.72e-08	-0.230042	5.21e-07
WBP1L	2.72e-08	0.182041	5.21e-07
PID1	2.76e-08		5.28e-07
RABAC1	2.85e-08	0.222037	5.44e-07
RAC1	2.95e-08	0.300174	5.63e-07
TRIM58	3.08e-08	0.0464605	5.87e-07
FSTL5	3.12e-08	-0.0394232	5.94e-07
LSAMP	3.16e-08	-0.0279961	6.01e-07
ATP6V1F	3.17e-08	0.214704	6.02e-07
HELLS	3.2e-08	-0.106785	6.07e-07
CRTC1	3.22e-08	-0.238013	6.1e-07
CLASP2	3.22e-08	0.217314	6.1e-07
TTLL7	3.28e-08	-0.244329	6.2e-07
RHOBTB3	3.4e-08	0.137042	6.42e-07
CHI3L1	3.41e-08	0.0600612	6.44e-07
OGT	3.6e-08	0.30066	6.79e-07
CTNND2	3.63e-08	-0.0777933	6.84e-07
AGPAT4	3.64e-08	0.144692	6.84e-07
DDX54	3.65e-08	-0.213829	6.86e-07
EGR3	3.75e-08	-0.257026	7.04e-07
PPP1R14C	3.76e-08	0.152165	7.05e-07
PPP2R2D	3.88e-08	0.213627	7.26e-07
DNAJB5	3.9e-08	0.216293	7.3e-07
GNB1	3.93e-08	0.224705	7.34e-07
MMD	4.06e-08	0.258581	7.57e-07
FAM69B	4.2e-08	0.18915	7.83e-07
PPARGC1A	4.32e-08	0.225583	8.04e-07
ISLR2	4.34e-08	0.238049	8.07e-07
MEIS2	4.5e-08	-0.260086	8.37e-07
PPM1K	4.66e-08	0.239955	8.64e-07
ZFP36	4.66e-08	0.0848988	8.64e-07
ENSMFAG00000003325	4.68e-08	0.267713	8.66e-07
PLEK2	4.71e-08	0.0131269	8.71e-07
ARHGEF3	4.77e-08	0.223369	8.82e-07
MAP7	4.78e-08	-0.136	8.82e-07
ENSMFAG00000028668	5.03e-08	0.0964224	9.27e-07
BIRC3	5.12e-08	-0.071477	9.43e-07
MSL3	5.32e-08	-0.114485	9.78e-07
LGI2	5.55e-08	0.0435682	1.02e-06
PTPRO	6.12e-08	-0.0456245	1.12e-06
WNT2	6.15e-08	0.0258647	1.13e-06
CENPS-CORT	6.17e-08	-0.136713	1.13e-06
CD6	6.19e-08	0.0204669	1.13e-06
FAM92B	6.61e-08	-0.0338675	1.21e-06
KATNB1	6.65e-08	-0.205168	1.21e-06
APPL2	6.83e-08	0.122814	1.25e-06
NCOR2	6.85e-08	-0.0507762	1.25e-06
COPRS	6.89e-08	0.173225	1.25e-06
PRCD	6.91e-08	-0.0741637	1.25e-06
ZNF770	6.93e-08	-0.149598	1.26e-06
ENSMFAG00000014991	7.04e-08	0.041165	1.28e-06
TMEM74	7.08e-08	0.0221957	1.28e-06
ENSMFAG00000041919	7.12e-08	0.165618	1.29e-06
NBAS	7.16e-08	-0.112723	1.29e-06
PLEKHH3	7.26e-08	0.0713906	1.31e-06
LDB2	7.43e-08	-0.208784	1.34e-06
EPHA4	8.11e-08	-0.284514	1.46e-06
TOP1MT	8.22e-08	0.102049	1.48e-06
CST3	8.36e-08	-0.240091	1.5e-06
DOK5	8.35e-08	0.189961	1.5e-06
DDX1	8.47e-08	-0.221608	1.52e-06
ENSMFAG00000041234	8.72e-08	0.0345249	1.56e-06
PEG3	8.74e-08	0.263022	1.56e-06
MLIP	9.25e-08	-0.063486	1.65e-06
CLEC2L	9.29e-08	0.200114	1.66e-06
BAG1	9.64e-08	0.20668	1.72e-06
PFDN6	9.74e-08	0.227151	1.74e-06
AHSA1	9.78e-08	-0.222224	1.74e-06
CWF19L2	9.82e-08	-0.272265	1.75e-06
CRHBP	1.02e-07	0.029678	1.82e-06
HERC3	1.03e-07	0.2233	1.83e-06
SFXN3	1.04e-07	0.182635	1.84e-06
PREX1	1.05e-07	-0.0169113	1.87e-06
DUSP3	1.07e-07	0.264577	1.89e-06
MAP1S	1.1e-07	-0.182599	1.94e-06
KCTD8	1.11e-07	-0.0127323	1.96e-06
SLC6A1	1.12e-07	-0.0774213	1.97e-06
AGRN	1.18e-07	0.196917	2.09e-06
SPP1	1.19e-07	0.113777	2.1e-06
HMGN5	1.23e-07	-0.199336	2.17e-06
SCN1B	1.26e-07	-0.291662	2.21e-06
ATP8A1	1.27e-07	-0.226336	2.22e-06
FKBP8	1.29e-07	0.180351	2.26e-06
UCHL5	1.3e-07	-0.217506	2.27e-06
PXYLP1	1.31e-07	0.0793363	2.29e-06
ROMO1	1.32e-07	0.203593	2.3e-06
RUSC1	1.33e-07	0.217101	2.32e-06
CPNE5	1.34e-07	-0.21071	2.32e-06
NDUFS5	1.33e-07	0.147447	2.32e-06
WFIKKN1	1.34e-07	-0.179614	2.34e-06
PPP1R12A	1.35e-07	-0.217675	2.35e-06
TMEM109	1.38e-07	-0.142011	2.4e-06
CYC1	1.42e-07	0.201949	2.47e-06
ENSMFAG00000041816	1.43e-07	0.186586	2.48e-06
CDH2	1.43e-07	0.240912	2.48e-06
GRIN3A	1.43e-07		2.48e-06
PREP	1.44e-07	-0.0986839	2.48e-06
NUMBL	1.46e-07	0.19776	2.52e-06
CACNA2D1	1.46e-07	-0.171772	2.52e-06
PLCH1	1.47e-07	-0.0389592	2.52e-06
SLC16A7	1.53e-07	-0.127636	2.63e-06
ENSMFAG00000003772	1.55e-07	0.210266	2.66e-06
TNFRSF1B	1.63e-07	0.0483156	2.8e-06
SYT7	1.64e-07	0.282268	2.81e-06
GALNT9	1.65e-07	0.256058	2.82e-06
APRT	1.65e-07	0.235921	2.82e-06
SCML4	1.71e-07		2.93e-06
PCMTD1	1.73e-07	0.182994	2.95e-06
GOLGA7	1.74e-07	0.179848	2.97e-06
VCPIP1	1.74e-07	-0.0796472	2.97e-06
PRKAR2B	1.78e-07	-0.120553	3.04e-06
AKNA	1.79e-07	-0.0365565	3.04e-06
NTN4	1.81e-07	-0.0474048	3.07e-06
RPS15A	1.81e-07	-0.237022	3.07e-06
ENSMFAG00000034441	1.85e-07	-0.129539	3.13e-06
UGDH	1.85e-07	0.107628	3.13e-06
SLC7A1	1.86e-07	0.142144	3.14e-06
LKAAEAR1	1.87e-07	-0.0449172	3.15e-06
SIK2	1.9e-07	0.088111	3.21e-06
LTBP1	2.04e-07	-0.0213913	3.44e-06
ENSMFAG00000007166	2.07e-07	-0.324553	3.49e-06
MGP	2.13e-07	0.10188	3.59e-06
NUDT11	2.15e-07	0.15857	3.61e-06
DCAF6	2.15e-07	-0.202032	3.62e-06
ENSMFAG00000003779	2.16e-07	0.174464	3.62e-06
CADM3	2.18e-07	0.229845	3.66e-06
LGMN	2.19e-07	0.20825	3.67e-06
MCOLN3	2.2e-07		3.68e-06
MBNL2	2.28e-07	-0.153417	3.8e-06
CCDC88C	2.28e-07	-0.0456242	3.81e-06
PIM3	2.3e-07	0.126542	3.84e-06
INTU	2.31e-07	-0.210471	3.86e-06
PDIA5	2.32e-07	0.0725729	3.86e-06
COX7A1	2.4e-07	0.237825	3.98e-06
CENPF	2.4e-07	-0.0314489	3.99e-06
NFIB	2.41e-07	0.142328	4.01e-06
MAP1LC3A	2.49e-07	0.215974	4.12e-06
FCN3	2.51e-07	0.226429	4.16e-06
FAM237A	2.55e-07	0.0136462	4.23e-06
GSG1L	2.64e-07	-0.0660869	4.37e-06
GABRA2	2.68e-07	-0.122241	4.42e-06
LAMP5	2.68e-07	-0.129532	4.42e-06
VSTM2L	2.72e-07	-0.264541	4.48e-06
ENSMFAG00000036985	2.79e-07	0.057993	4.59e-06
DPP10	2.79e-07	-0.067327	4.6e-06
TCF25	2.82e-07	-0.298252	4.63e-06
GORASP1	2.85e-07	0.154173	4.68e-06
TNRC6C	2.87e-07	0.169955	4.7e-06
IQSEC1	2.88e-07	0.220423	4.72e-06
SMIM29	2.89e-07	0.252129	4.73e-06
HRH3	2.94e-07	0.0563009	4.81e-06
NLRP6	2.96e-07	-0.0473771	4.83e-06
LRTM2	2.99e-07	-0.212754	4.87e-06
TIAM1	3.06e-07	-0.10359	4.99e-06
SLC25A4	3.09e-07	0.176894	5.03e-06
ENSMFAG00000043579	3.22e-07	-0.0366346	5.25e-06
ATP6AP2	3.24e-07	0.188752	5.26e-06
ENSMFAG00000036105	3.26e-07	0.218971	5.3e-06
TTC7B	3.29e-07	0.110944	5.33e-06
ZBTB18	3.29e-07	-0.277803	5.33e-06
GUCY1B1	3.41e-07	0.294643	5.51e-06
FZD6	3.46e-07	0.0211179	5.59e-06
DNAJA2	3.47e-07	-0.160717	5.6e-06
ENSMFAG00000044075	3.51e-07	-0.187716	5.67e-06
SLC4A10	3.52e-07	-0.266954	5.67e-06
SHROOM3	3.66e-07	-0.090525	5.9e-06
COX20	3.77e-07	0.183981	6.06e-06
CERKL	3.92e-07	-0.00960349	6.3e-06
WIPF2	4.03e-07	0.17092	6.48e-06
FGF11	4.07e-07	0.0318148	6.53e-06
TNFSF12	4.2e-07	0.228164	6.74e-06
ALOX12	4.24e-07	-0.0249198	6.79e-06
MXI1	4.26e-07	0.156432	6.82e-06
LSM3	4.36e-07	-0.134081	6.97e-06
ATXN7L3B	4.44e-07	-0.155237	7.09e-06
CMKLR1	4.55e-07	0.0406475	7.26e-06
ACHE	4.56e-07	0.183198	7.27e-06
CFAP43	4.59e-07	-0.070237	7.31e-06
PHACTR2	4.71e-07	-0.0989533	7.49e-06
ZBTB4	4.75e-07	0.239324	7.54e-06
ZNF407	4.76e-07	-0.0796492	7.55e-06
TRAPPC1	4.78e-07	0.239093	7.58e-06
NRIP3	4.83e-07	0.0247302	7.65e-06
VPS13C	4.89e-07	0.223109	7.74e-06
RNF144B	4.97e-07	0.0382896	7.86e-06
MT3	5.04e-07	-0.297845	7.96e-06
DOCK4	5.15e-07	-0.065824	8.13e-06
EPB41L1	5.27e-07	-0.293677	8.32e-06
MZT1	5.3e-07	-0.23237	8.36e-06
NDUFS8	5.33e-07	0.22192	8.39e-06
ENSMFAG00000042375	5.34e-07	0.210756	8.41e-06
DEPTOR	5.38e-07	-0.144453	8.46e-06
DDB2	5.42e-07	0.0971363	8.51e-06
TBC1D9B	5.45e-07	0.163106	8.55e-06
TAX1BP1	5.58e-07	-0.237967	8.75e-06
USP22	5.61e-07	0.184544	8.79e-06
C3orf58	5.73e-07	-0.113703	8.96e-06
HCN3	5.76e-07	0.0347056	9e-06
JPH1	5.76e-07	-0.0246219	9e-06
SLC4A8	5.95e-07	0.210458	9.27e-06
ENSMFAG00000035818	6.01e-07	-0.2462	9.37e-06
FXR1	6.03e-07	-0.202318	9.38e-06
ARNTL	6.04e-07	-0.171672	9.4e-06
ENSMFAG00000000399	6.09e-07	0.269028	9.47e-06
CCK	6.1e-07	0.200493	9.48e-06
ENSMFAG00000015538	6.16e-07	-0.0273278	9.56e-06
CORO1B	6.19e-07	0.0708769	9.59e-06
NCOA3	6.27e-07	0.174611	9.71e-06
NSMF	6.28e-07	0.271839	9.71e-06
PER3	6.29e-07	-0.180603	9.72e-06
SEC14L1	6.37e-07	-0.201212	9.84e-06
TRAF5	6.41e-07	-0.0356888	9.89e-06
IER5L	6.47e-07	0.114243	9.96e-06
MAP1B	6.48e-07	0.120533	9.98e-06
SESN3	6.55e-07	-0.133631	1.01e-05
MOB2	6.57e-07	0.214241	1.01e-05
CPNE8	6.69e-07	-0.0196066	1.03e-05
ENSMFAG00000045478	6.87e-07	0.201217	1.05e-05
APLP2	6.88e-07	-0.157508	1.05e-05
GALNT7	6.9e-07	-0.0622021	1.06e-05
ENSMFAG00000003406	6.91e-07	-0.241707	1.06e-05
KCTD16	7.37e-07	-0.143837	1.13e-05
TSTD1	7.68e-07	-0.139638	1.17e-05
OLFML2A	7.8e-07	-0.0554784	1.19e-05
SMARCA5	7.86e-07	-0.196374	1.2e-05
STX1A	7.97e-07	-0.255662	1.21e-05
PHKB	8e-07	-0.121724	1.22e-05
SUSD1	8.01e-07	0.0299644	1.22e-05
HSPH1	8.06e-07	-0.221235	1.22e-05
CD8A	8.26e-07	0.0206315	1.25e-05
PQLC1	8.26e-07	-0.125802	1.25e-05
CCSAP	8.8e-07	0.264709	1.33e-05
NDUFA2	8.8e-07	0.192397	1.33e-05
SPTB	8.85e-07	0.204691	1.34e-05
PLPPR5	8.96e-07	-0.109163	1.35e-05
TMX4	9.1e-07	-0.119427	1.37e-05
ENSMFAG00000042982	9.15e-07	-0.0579656	1.38e-05
TUBA4A	9.41e-07	-0.206911	1.42e-05
PPIL4	9.44e-07	-0.116688	1.42e-05
DDX24	9.48e-07	-0.14355	1.43e-05
NMBR	1.01e-06	0.113227	1.51e-05
ANKIB1	1.01e-06	0.17604	1.52e-05
GLDN	1.04e-06	-0.0312556	1.56e-05
ROBO1	1.04e-06	-0.0205477	1.56e-05
YWHAG	1.05e-06	0.17048	1.56e-05
CYFIP2	1.05e-06	-0.25184	1.57e-05
ZNF804B	1.08e-06	0.0615362	1.61e-05
ATP5MD	1.09e-06	0.181085	1.62e-05
CTSD	1.09e-06	0.223812	1.62e-05
GNA14	1.09e-06	-0.0420292	1.62e-05
SEC62	1.09e-06	-0.185275	1.63e-05
BHMT	1.11e-06		1.64e-05
MYH10	1.12e-06	-0.172306	1.66e-05
CENPC	1.18e-06	0.20035	1.75e-05
BAG5	1.19e-06	-0.121779	1.76e-05
ENSMFAG00000032635	1.19e-06	-0.125543	1.76e-05
ARVCF	1.2e-06	0.13201	1.78e-05
GNS	1.21e-06	0.105118	1.79e-05
MSI1	1.22e-06	0.0526495	1.8e-05
PSRC1	1.23e-06	-0.0153523	1.82e-05
ELL2	1.24e-06	0.175707	1.82e-05
SBNO1	1.24e-06	-0.177759	1.83e-05
SPATA17	1.27e-06	0.0205118	1.87e-05
IQSEC3	1.28e-06	0.169839	1.88e-05
OGDH	1.29e-06	0.184233	1.9e-05
CLIP2	1.3e-06	0.241754	1.91e-05
CDYL	1.31e-06	0.0881353	1.92e-05
STXBP6	1.32e-06		1.93e-05
COX17	1.34e-06	0.155275	1.96e-05
AP2A1	1.39e-06	0.20989	2.04e-05
TEAD4	1.41e-06	0.0446538	2.07e-05
CTHRC1	1.44e-06	0.0858388	2.1e-05
ARHGAP26	1.46e-06	-0.0359901	2.13e-05
RASSF5	1.5e-06	0.108889	2.19e-05
BCL6	1.51e-06	0.0266087	2.2e-05
PDE9A	1.52e-06	0.0743715	2.22e-05
RARA	1.53e-06	0.135484	2.22e-05
ZNRF2	1.55e-06	0.101019	2.25e-05
ENSMFAG00000031629	1.56e-06	-0.0646385	2.27e-05
TXNIP	1.56e-06	-0.0758114	2.27e-05
RCAN1	1.58e-06	-0.0524173	2.29e-05
PKD2	1.59e-06	0.119399	2.3e-05
SPEN	1.61e-06	-0.186204	2.34e-05
TSPAN7	1.64e-06	0.14988	2.37e-05
ACTG1	1.66e-06	0.155325	2.39e-05
DGKH	1.66e-06	0.0418748	2.39e-05
PACSIN2	1.68e-06	-0.0357344	2.42e-05
BCL7A	1.69e-06	0.203688	2.43e-05
NPY1R	1.7e-06	-0.0381925	2.44e-05
DPYS	1.7e-06	0.0882614	2.44e-05
SLC36A4	1.7e-06	0.201902	2.44e-05
PLAT	1.71e-06	0.137337	2.46e-05
RBFA	1.73e-06	-0.208257	2.48e-05
BOD1L1	1.74e-06	-0.26261	2.5e-05
HDAC2	1.75e-06	-0.205966	2.5e-05
PLEKHG1	1.76e-06	0.0524012	2.52e-05
MPP7	1.77e-06	0.105925	2.53e-05
MAPK8IP3	1.77e-06	0.180616	2.53e-05
ATP5F1E	1.77e-06	0.157298	2.53e-05
USP46	1.78e-06	-0.0974189	2.54e-05
ENSMFAG00000043193	1.79e-06	-0.201771	2.54e-05
SULF1	1.79e-06	0.0111371	2.55e-05
CD276	1.81e-06	-0.116538	2.57e-05
ITM2B	1.81e-06	-0.179993	2.57e-05
TIA1	1.81e-06	0.202072	2.57e-05
RAB33A	1.91e-06	0.137303	2.71e-05
BCL2	1.97e-06	-0.0357293	2.79e-05
ENSMFAG00000039068	1.97e-06	0.0283023	2.79e-05
ADGRB2	2e-06	0.194204	2.82e-05
NETO1	2.01e-06	-0.0523548	2.85e-05
AKAP12	2.05e-06	-0.176047	2.9e-05
ANKRD13A	2.08e-06	0.0617145	2.93e-05
SORCS1	2.09e-06	-0.21518	2.95e-05
RGCC	2.14e-06	0.194737	3.01e-05
SLC38A2	2.18e-06	0.182565	3.07e-05
CLMP	2.2e-06	0.117796	3.09e-05
CYP26B1	2.22e-06	-0.0312457	3.12e-05
PHACTR3	2.23e-06	0.230656	3.14e-05
TRIM44	2.25e-06	-0.232221	3.16e-05
GOLGB1	2.27e-06	-0.246061	3.18e-05
NAB2	2.27e-06	0.180714	3.18e-05
SCARA3	2.28e-06	-0.131414	3.19e-05
ANK2	2.29e-06	0.0367457	3.21e-05
NECTIN1	2.38e-06	-0.131301	3.33e-05
ADGRD1	2.39e-06	0.155624	3.34e-05
ENDOG	2.4e-06	0.203656	3.35e-05
EPDR1	2.44e-06	-0.0986564	3.39e-05
CLCN4	2.47e-06	-0.201317	3.44e-05
MAP1A	2.54e-06	0.141381	3.53e-05
SH3GL3	2.54e-06	-0.0820064	3.53e-05
MYBBP1A	2.58e-06	-0.096323	3.58e-05
PTPN13	2.58e-06	-0.0269973	3.58e-05
PPTC7	2.71e-06	0.177925	3.75e-05
ENSMFAG00000015786	2.73e-06	0.100126	3.79e-05
DEPDC1B	2.75e-06	0.0298775	3.81e-05
KRT80	2.8e-06	-0.0280849	3.88e-05
ENSMFAG00000043648	2.85e-06	0.0203176	3.94e-05
MAP4K4	2.86e-06	0.232046	3.95e-05
ENSMFAG00000001097	2.87e-06	-0.160454	3.95e-05
DOCK9	2.98e-06	0.20898	4.1e-05
PUF60	2.99e-06	-0.23551	4.12e-05
KAT2A	3e-06	-0.243345	4.13e-05
ADAMTS8	3.07e-06	-0.168646	4.22e-05
HTR4	3.07e-06	0.0734981	4.22e-05
FBXL17	3.14e-06	-0.0291954	4.31e-05
ATP1A4	3.18e-06	-0.197655	4.36e-05
LRIF1	3.22e-06	-0.184106	4.41e-05
VAMP1	3.22e-06	-0.172215	4.42e-05
ITGA4	3.28e-06		4.48e-05
SLC25A3	3.28e-06	0.201307	4.48e-05
ENSMFAG00000033691	3.28e-06	0.167859	4.48e-05
ENG	3.41e-06	0.0254494	4.65e-05
ACOT2	3.5e-06	0.12052	4.77e-05
ARHGEF9	3.5e-06	-0.21803	4.77e-05
P4HA2	3.54e-06	0.0716908	4.82e-05
DRAXIN	3.65e-06	0.0163071	4.97e-05
SLC30A10	3.69e-06	0.0307561	5.01e-05
IRF3	3.72e-06	0.119529	5.05e-05
ERICH3	3.73e-06	-0.144358	5.07e-05
BBS2	3.77e-06	-0.116402	5.12e-05
DYDC2	3.79e-06	-0.0087566	5.13e-05
MMP19	3.79e-06		5.13e-05
VLDLR	3.79e-06	-0.0486748	5.13e-05
ENSMFAG00000046835	3.8e-06	-0.115988	5.14e-05
ISM1	3.91e-06	0.0339559	5.29e-05
FNDC1	3.95e-06	0.00852623	5.34e-05
HRH2	3.97e-06	0.0331713	5.35e-05
VIT	3.97e-06	0.0244168	5.36e-05
JAKMIP1	4.04e-06	-0.1073	5.44e-05
IKZF2	4.11e-06	0.0409972	5.53e-05
PDS5B	4.12e-06	-0.19034	5.53e-05
CHAC1	4.14e-06	0.0506747	5.56e-05
CRYBG3	4.14e-06	-0.024052	5.56e-05
PCNP	4.15e-06	0.239475	5.57e-05
SORBS3	4.2e-06	0.0399617	5.63e-05
ARMC9	4.27e-06	-0.13375	5.71e-05
MARVELD3	4.3e-06	-0.0211291	5.75e-05
FGF1	4.42e-06	0.168986	5.91e-05
ENSMFAG00000036411	4.43e-06	0.129397	5.92e-05
DCXR	4.46e-06	0.211403	5.95e-05
LIPC	4.47e-06		5.96e-05
SAT2	4.48e-06	0.204725	5.97e-05
RETREG1	4.48e-06	0.164215	5.97e-05
EDF1	4.5e-06	0.178507	5.99e-05
EPHA6	4.51e-06	-0.0183988	5.99e-05
PTBP3	4.54e-06	0.0240137	6.03e-05
EIF5B	4.55e-06	-0.222841	6.03e-05
PPP1R9A	4.65e-06	-0.0985973	6.16e-05
STX1B	4.66e-06	-0.03919	6.18e-05
PAWR	4.67e-06	0.020697	6.19e-05
PRPS2	4.74e-06	-0.122132	6.27e-05
SNRNP200	4.77e-06	-0.221486	6.3e-05
ENSMFAG00000032714	4.8e-06	-0.134433	6.33e-05
FEM1C	4.8e-06	-0.155738	6.33e-05
ZC3H15	4.79e-06	-0.238506	6.33e-05
ZNF385A	4.96e-06	0.100716	6.53e-05
HEBP1	4.97e-06	-0.083726	6.55e-05
LRP8	5.06e-06	0.17078	6.66e-05
TXNL4A	5.06e-06	-0.25593	6.66e-05
ZMYND8	5.09e-06	-0.215635	6.69e-05
MAPK1	5.1e-06	-0.280322	6.69e-05
ZYX	5.1e-06	-0.244238	6.69e-05
MROH1	5.13e-06	0.108827	6.72e-05
RAB8B	5.16e-06	0.166483	6.76e-05
SMC1A	5.3e-06	-0.138093	6.94e-05
NYAP2	5.32e-06	-0.0354788	6.96e-05
NSD1	5.43e-06	-0.218879	7.09e-05
SYBU	5.45e-06	-0.251539	7.11e-05
APELA	5.5e-06		7.17e-05
ENSMFAG00000032956	5.63e-06	0.175079	7.33e-05
ENSMFAG00000046576	5.71e-06	0.164853	7.43e-05
TRPC4	5.72e-06	-0.0262996	7.44e-05
WDR46	5.76e-06	-0.204249	7.49e-05
UQCC2	5.85e-06	0.217185	7.6e-05
KPNA4	5.92e-06	-0.0838275	7.69e-05
TMOD1	6.01e-06	-0.232943	7.8e-05
GDPD5	6.02e-06	0.0402425	7.8e-05
ZBTB7C	6.05e-06	-0.0483861	7.83e-05
CYR61	6.07e-06	0.0459572	7.85e-05
LNPK	6.07e-06	0.155386	7.85e-05
ENSMFAG00000033062	6.16e-06	-0.170445	7.95e-05
DYNC1LI2	6.21e-06	0.151934	8.02e-05
MRAS	6.22e-06	-0.114053	8.02e-05
BAIAP2	6.26e-06	-0.215805	8.06e-05
NEDD9	6.26e-06	0.0326503	8.06e-05
ENSMFAG00000045351	6.27e-06	0.136338	8.07e-05
CADM2	6.36e-06	0.173509	8.19e-05
YWHAZ	6.38e-06	0.150209	8.19e-05
SLC9A5	6.44e-06	-0.103462	8.27e-05
LRRC75A	6.47e-06	0.109475	8.3e-05
ATP5MC3	6.52e-06	0.189825	8.35e-05
MAP2K3	6.57e-06	0.0549147	8.42e-05
MAP3K5	6.65e-06	0.212267	8.51e-05
USP36	6.7e-06	-0.181037	8.57e-05
ENSMFAG00000041463	6.76e-06	-0.23922	8.64e-05
ACTR10	6.78e-06	0.203819	8.66e-05
SLC1A4	6.85e-06	0.142322	8.75e-05
PPP1R15A	6.9e-06	0.171225	8.8e-05
ENSMFAG00000040747	7.03e-06	-0.190883	8.95e-05
SLC7A14	7.03e-06	0.120365	8.95e-05
ZRANB2	7.08e-06	-0.186031	9.01e-05
PAFAH1B2	7.16e-06	0.193179	9.1e-05
GUCY1A2	7.16e-06	-0.0382439	9.1e-05
DSC2	7.18e-06	0.0465354	9.11e-05
ANKRD16	7.36e-06	-0.0639777	9.34e-05
MRTFA	7.38e-06	-0.17311	9.36e-05
ACTN4	7.41e-06	-0.242226	9.39e-05
RUNDC3A	7.43e-06	-0.245066	9.39e-05
SEMA3A	7.43e-06		9.39e-05
NEDD4	7.54e-06	0.0277154	9.53e-05
LIN7B	7.73e-06	0.162207	9.76e-05
RTL5	7.97e-06	-0.0318773	0.000100552
TMEM25	8e-06	-0.276366	0.000100907
ENSMFAG00000047068	8.17e-06		0.000102945
GAS7	8.29e-06	-0.0873732	0.000104321
ZDBF2	8.35e-06	0.190572	0.000105002
APMAP	8.39e-06	-0.18786	0.00010532
ENSMFAG00000003353	8.38e-06	0.205096	0.00010532
EPN2	8.44e-06	0.208441	0.000105867
ELAVL4	8.59e-06	0.215205	0.000107744
ENSMFAG00000036310	8.67e-06	0.16156	0.000108681
TBRG1	8.68e-06	0.166506	0.000108732
SRGAP3	8.77e-06	0.225564	0.00010975
PRDX5	8.79e-06	0.101644	0.000109933
DCLK1	9.04e-06	0.0996627	0.000112942
VANGL2	9.24e-06	-0.0890144	0.000115338
ASAP3	9.33e-06	0.0488823	0.000116333
VMA21	9.35e-06	0.201119	0.000116524
CCDC85B	9.38e-06	-0.185577	0.000116889
ENSMFAG00000035459	9.42e-06	0.205233	0.000117244
DPYSL2	9.43e-06	0.2156	0.000117336
ANKRD6	9.47e-06	0.0621623	0.000117739
TMEM63C	9.5e-06	-0.126751	0.00011793
KCNAB3	9.59e-06	0.0828504	0.000118963
PCNX1	9.66e-06	-0.102797	0.000119823
FGF10	9.67e-06	0.0458283	0.000119839
KIAA1549L	9.8e-06	-0.098781	0.000121296
ENSMFAG00000038117	9.9e-06	-0.162035	0.00012249
COCH	9.99e-06	-0.0212476	0.000123506
ENSMFAG00000037847	1.01e-05	0.0856514	0.00012466
LGALS3	1.01e-05	0.103496	0.000125123
ENSMFAG00000037720	1.02e-05	-0.185973	0.000125521
CAB39L	1.02e-05	0.165289	0.000126212
NCOA1	1.02e-05	-0.190378	0.000126212
KLHL23	1.03e-05	-0.17004	0.000126511
RNF115	1.04e-05	-0.19982	0.000127702
SNX2	1.04e-05	-0.124747	0.000127855
SDCBP	1.05e-05	0.180397	0.000128997
NDUFA12	1.06e-05	0.213124	0.000129869
HAVCR2	1.06e-05	0.0140494	0.000130527
CUTA	1.07e-05	0.186816	0.000130837
ENSMFAG00000003699	1.09e-05	-0.196704	0.000133219
FILIP1	1.09e-05	-0.0343319	0.000133541
PPP1CB	1.1e-05	0.232741	0.00013453
NPTX2	1.12e-05	0.205225	0.000137048
PTGS1	1.12e-05	-0.0887741	0.000137281
TCEA3	1.14e-05		0.000138676
TMEM30A	1.15e-05	-0.175278	0.00013969
DNAJA1	1.15e-05	-0.111706	0.000139785
PLAG1	1.15e-05	-0.043437	0.000140208
ARHGEF25	1.18e-05	0.214506	0.000143121
DR1	1.18e-05	-0.115982	0.000143121
LURAP1L	1.18e-05	0.103701	0.000143121
MYOT	1.19e-05		0.000144854
HMCN1	1.21e-05	0.0360827	0.000146847
CNTN6	1.23e-05	-0.012226	0.000148767
ENSMFAG00000031138	1.24e-05	-0.0810865	0.000149894
GMIP	1.24e-05	-0.0762193	0.0001499
PIANP	1.28e-05	-0.205001	0.000155242
PLXDC2	1.29e-05	-0.0182023	0.000156263
MAST2	1.31e-05	0.106241	0.00015832
RDH5	1.31e-05	0.17513	0.00015832
ENSMFAG00000002535	1.35e-05	-0.0973799	0.000163212
DENND2A	1.37e-05	0.0492053	0.000165211
C2orf40	1.38e-05	-0.0593159	0.000165638
ROS1	1.39e-05	-0.0206079	0.000166995
PNISR	1.42e-05	-0.158497	0.00017014
ARHGAP31	1.42e-05	0.0379364	0.000170181
NFKBIA	1.42e-05	-0.181214	0.000171075
ENSMFAG00000021158	1.43e-05	0.0396368	0.000171486
PACSIN1	1.43e-05	-0.154942	0.000171486
DSTN	1.43e-05	0.141924	0.000171568
LZTS3	1.44e-05	-0.214773	0.000172151
GLRX5	1.45e-05	-0.198087	0.000173259
RPL11	1.45e-05	-0.21225	0.000173259
THSD4	1.46e-05		0.000174279
TNFRSF1A	1.47e-05	-0.0126263	0.000175147
CCDC136	1.47e-05	0.195322	0.000175387
MYH9	1.48e-05	-0.175389	0.000176113
RAB26	1.5e-05	0.198743	0.000178113
GABBR2	1.5e-05	-0.0877477	0.000178776
EZH1	1.52e-05	-0.16106	0.000180266
UBE2H	1.53e-05	0.211237	0.000181428
ENSMFAG00000037178	1.54e-05	0.0651161	0.000183074
TACC1	1.56e-05	-0.230898	0.000184703
ZBTB46	1.57e-05	0.0502489	0.000185697
BATF	1.57e-05	-0.016221	0.000186158
ENSMFAG00000035962	1.58e-05		0.000186879
RSF1	1.59e-05	-0.237758	0.000187627
SMPD3	1.59e-05	-0.0961604	0.000187814
ATXN7L3	1.6e-05	0.153753	0.000188518
ASH1L	1.61e-05	-0.242448	0.000190291
OPTN	1.62e-05	-0.133738	0.000191691
SULT4A1	1.67e-05	0.183513	0.00019686
STAT5A	1.67e-05	-0.0506274	0.000196913
RTBDN	1.68e-05	0.0586569	0.000197687
HSP90B1	1.68e-05	-0.198334	0.000197868
SIRPA	1.68e-05	0.193545	0.000197868
TESPA1	1.7e-05	-0.169731	0.000199396
PSD3	1.71e-05	-0.175072	0.000200345
SC5D	1.73e-05	-0.0596304	0.000203363
DDX39A	1.73e-05	0.133582	0.000203397
PCGF2	1.76e-05	0.108289	0.000206572
SERTAD4	1.77e-05	0.189016	0.000207078
ARHGAP20	1.78e-05	0.137018	0.000207813
ZNF184	1.81e-05	-0.145048	0.000211256
PCSK2	1.83e-05	-0.230619	0.000214183
CCDC148	1.84e-05	-0.0418388	0.000214464
PREPL	1.92e-05	0.197179	0.000223633
C9orf78	1.93e-05	-0.207405	0.000224914
MRPL12	1.97e-05	0.197536	0.000229093
NFKBIE	1.97e-05	0.0977095	0.000229612
SH3BGRL	1.98e-05	-0.173027	0.000230383
RRAD	2e-05	0.0496928	0.000232421
PPP1R1A	2.01e-05	0.180572	0.000233053
DMXL2	2.01e-05	-0.226798	0.000233475
DHRS7	2.02e-05	0.0478673	0.000234273
IQGAP1	2.03e-05	0.113127	0.000235358
TJP1	2.05e-05	-0.106607	0.00023715
PDZRN4	2.06e-05	0.0342356	0.000238846
GCNT1	2.07e-05		0.000239045
TTBK2	2.07e-05	0.172829	0.000239712
EPB41L4A	2.08e-05	0.0111557	0.000240375
DPP6	2.09e-05	-0.241972	0.000241356
ENSMFAG00000040760	2.1e-05	0.0949272	0.000242381
CCNG2	2.12e-05	-0.157781	0.00024474
KIF26A	2.13e-05	0.0569749	0.00024557
MAPK6	2.13e-05	0.185765	0.000245619
ENSMFAG00000003425	2.14e-05	0.022781	0.000246429
RPS10	2.16e-05	-0.215102	0.000247866
DAAM1	2.23e-05	0.222613	0.000255885
CHCHD6	2.23e-05	-0.130394	0.00025593
EPB41L3	2.27e-05	-0.220168	0.000260007
NDST1	2.27e-05	0.108399	0.000260079
CA11	2.27e-05	-0.152831	0.000260362
FABP1	2.27e-05	0.0884059	0.000260362
PTPRQ	2.32e-05	0.0176441	0.000265558
COMTD1	2.38e-05	0.0570965	0.000272153
ENSMFAG00000003527	2.39e-05	0.154421	0.000273001
FKBP5	2.39e-05	-0.00925689	0.000273346
CASKIN2	2.41e-05	0.0639759	0.000275302
ACTR1A	2.44e-05	0.199026	0.000277905
MAFG	2.44e-05	0.167517	0.000277905
BICD2	2.44e-05	-0.15978	0.000278233
KCNK2	2.46e-05	0.0179121	0.000279626
ENSMFAG00000038761	2.46e-05	0.0523147	0.000280197
AFF2	2.47e-05		0.00028094
C2CD2	2.48e-05	-0.0672393	0.000281475
ENSMFAG00000038096	2.5e-05	0.150816	0.000283596
CEP41	2.51e-05	-0.131294	0.0002843
EFNB3	2.51e-05	0.12573	0.000284813
MAGI2	2.54e-05	-0.0954236	0.000288211
ACAN	2.55e-05	0.00754665	0.000288486
HPCA	2.56e-05	-0.181699	0.000289838
RPL5	2.59e-05	-0.181427	0.000293157
TMEM14A	2.61e-05	0.228811	0.00029501
MTHFD2	2.63e-05	0.0650208	0.000296549
ENSMFAG00000044383	2.65e-05	-0.0845628	0.00029876
GCC2	2.65e-05	-0.256889	0.00029876
MARK3	2.67e-05	0.185812	0.000300564
ENSMFAG00000003279	2.69e-05	0.00544769	0.000302514
RASA1	2.7e-05	-0.0958028	0.000303474
CERS4	2.73e-05	-0.0534329	0.000307344
CD109	2.88e-05	0.0232312	0.000323388
SUB1	2.92e-05	0.180795	0.000328357
PAN2	2.96e-05	-0.0820367	0.000331722
KCNH4	2.99e-05	-0.0460002	0.00033547
PTCHD1	3e-05	0.08095	0.000336423
TMEM35	3.05e-05	0.191758	0.000341361
PROS1	3.07e-05		0.000343228
SLITRK2	3.09e-05	-0.0138467	0.000346001
ENSMFAG00000035880	3.13e-05	-0.196626	0.000350162
EPHB6	3.15e-05	0.198266	0.000352031
PTPRK	3.16e-05	-0.175624	0.000352379
LUC7L3	3.17e-05	-0.153036	0.000353562
HECTD2	3.18e-05	-0.104162	0.000354729
ALDOC	3.19e-05	0.18978	0.000355048
FAM214A	3.19e-05	-0.139611	0.000355048
PIK3CB	3.19e-05	-0.137994	0.000355048
MRPL20	3.21e-05	0.168407	0.00035678
ANKH	3.21e-05	-0.0177223	0.000356893
CHRDL2	3.23e-05	0.0836889	0.000358069
SH3BP5L	3.23e-05	0.191587	0.000358808
PPP5C	3.26e-05	0.163743	0.000361005
ZER1	3.26e-05	0.154846	0.000361126
TUB	3.26e-05	0.159366	0.000361422
APCDD1	3.28e-05	0.0381504	0.00036247
LRRTM4	3.28e-05	-0.139912	0.000362969
BAG3	3.29e-05	0.0217863	0.000363243
DGKI	3.36e-05	-0.0224802	0.0003708
TMEM120A	3.36e-05	-0.0303946	0.000370936
GCK	3.37e-05	-0.103788	0.000371351
SHISA5	3.4e-05	0.199847	0.00037465
FBXO9	3.41e-05	-0.1553	0.000375375
GNA13	3.41e-05	0.0570728	0.000375458
TRAF3IP1	3.46e-05	-0.0986815	0.000380097
IGFBP5	3.5e-05	-0.0222186	0.000384587
NRXN3	3.51e-05	0.0971189	0.000385762
ENSMFAG00000032250	3.54e-05	0.18618	0.000388678
SESN1	3.57e-05	-0.162357	0.00039211
SNX3	3.59e-05	-0.200553	0.000393219
STAT4	3.6e-05	-0.0266442	0.000394823
MAPKAPK2	3.7e-05	0.0914536	0.000404554
ZRANB3	3.74e-05	-0.0613269	0.000408766
FLRT3	3.74e-05	0.017885	0.000409287
DSG3	3.76e-05	0.0323018	0.000410408
PHACTR1	3.8e-05	-0.1214	0.000414744
GPR158	3.82e-05	-0.0617092	0.000416144
SNX25	3.82e-05	0.0958469	0.000416144
VEGFA	3.83e-05	0.101302	0.000416905
ENSMFAG00000030038	3.84e-05	-0.126014	0.000417765
ELOVL1	3.85e-05	0.128857	0.00041951
ENSMFAG00000043717	3.89e-05	0.122687	0.000423464
TMEM91	3.92e-05	-0.15027	0.000425669
IFT57	3.93e-05	0.121861	0.000427337
ARNT2	3.97e-05	0.213288	0.000430824
ENSMFAG00000033349	3.97e-05	0.191676	0.000431033
ENSMFAG00000036199	3.98e-05	-0.125256	0.000431335
PTGFRN	4.01e-05	-0.0572689	0.000434086
FBXL19	4.04e-05	0.0904978	0.000436974
MDN1	4.04e-05	-0.112016	0.000437444
AFF1	4.06e-05	0.0583835	0.000438861
ENSMFAG00000016132	4.18e-05	0.117788	0.000452129
CALB1	4.2e-05	-0.0138766	0.000453374
DTWD1	4.22e-05	-0.154751	0.000455478
TUBGCP2	4.25e-05	-0.166506	0.000458131
HK1	4.26e-05	0.206296	0.000459383
ENSMFAG00000043427	4.32e-05	-0.09887	0.000464946
PLK2	4.34e-05	-0.186756	0.000467182
SLC25A36	4.35e-05	0.185775	0.000467718
ISCU	4.4e-05	0.183706	0.000472931
ATP13A3	4.41e-05	0.157858	0.000473323
DDX11	4.45e-05	0.0442831	0.000477263
HIP1R	4.45e-05	0.0811901	0.000477263
MACF1	4.45e-05	-0.146902	0.000477263
LAMA5	4.49e-05	0.0473522	0.000481196
CDIP1	4.54e-05	0.161564	0.000486138
ZNF254	4.57e-05	-0.0112447	0.000488848
NR2F1	4.57e-05	0.180466	0.000488863
OTOA	4.57e-05	0.0154129	0.000488863
TNFRSF25	4.59e-05	0.126979	0.000489838
ENSMFAG00000003384	4.65e-05	0.0693971	0.000495974
UBE3A	4.67e-05	0.157123	0.000498268
CBS	4.7e-05	0.0479092	0.000501206
MRFAP1L1	4.72e-05	-0.0144073	0.000502433
SLC6A15	4.77e-05	0.0710588	0.000508338
NOL8	4.78e-05	-0.114572	0.000508593
SUGP2	4.8e-05	-0.0833903	0.000509879
CAMK2B	4.84e-05	-0.208281	0.000514464
TLCD2	4.89e-05	0.111702	0.000518758
ERGIC1	4.92e-05	0.203037	0.000522009
TMC6	4.93e-05	0.0636557	0.000522352
METTL26	5e-05	-0.153723	0.000529706
DDIT4	5.04e-05	-0.098261	0.000534113
ALOXE3	5.06e-05	0.0420675	0.000535368
FBXO21	5.14e-05	0.208151	0.0005436
JAZF1	5.15e-05	0.134593	0.000544306
HBEGF	5.18e-05	0.0798012	0.000546524
PLXNA3	5.18e-05	0.0612052	0.000546524
CCNO	5.19e-05	-0.0226954	0.000547179
EIF5	5.24e-05	0.247715	0.000552683
ANKRD50	5.25e-05	0.0837192	0.000553258
NDUFS7	5.26e-05	0.104606	0.000554436
AKT1	5.38e-05	0.141205	0.000566217
EDIL3	5.38e-05	-0.169771	0.000566304
SLC5A3	5.43e-05	0.0508269	0.00057119
SLC47A1	5.44e-05	0.0515895	0.000571371
KHDRBS3	5.49e-05	0.163764	0.000576677
TMX3	5.52e-05	0.172955	0.000579611
EML3	5.55e-05	-0.049012	0.000582358
ENSMFAG00000032974	5.56e-05	0.128821	0.0005827
DNAJC15	5.58e-05	-0.185426	0.000583433
SEC11C	5.57e-05	-0.190287	0.000583433
ENSMFAG00000003238	5.67e-05	-0.0737257	0.000592974
BNIP3	5.69e-05	0.182715	0.000595013
HSPA12A	5.85e-05	0.191159	0.000610557
ENSMFAG00000003188	5.86e-05	-0.198811	0.000611695
NEDD4L	5.9e-05	-0.0427881	0.000615988
NPW	5.95e-05	0.0819476	0.00062051
PEG10	6.02e-05	-0.0153591	0.000627095
MS4A7	6.07e-05	0.0344428	0.000631967
EFEMP2	6.09e-05	-0.102204	0.000633822
SEC61G	6.17e-05	-0.228645	0.00064176
PGBD1	6.18e-05	0.0817284	0.000642085
EIF1AX	6.19e-05	-0.141401	0.000642568
ENSMFAG00000044978	6.25e-05	-0.0299919	0.000648449
RASSF2	6.27e-05	-0.0107617	0.000650025
ENSMFAG00000004349	6.4e-05	0.02462	0.000663985
DIAPH3	6.47e-05	-0.0119301	0.000670817
RGS2	6.52e-05	0.152519	0.000675049
C16orf45	6.52e-05	0.087976	0.000675108
SRC	6.54e-05	0.126432	0.000676629
GLIS1	6.56e-05	0.0178649	0.000678322
UTRN	6.59e-05	0.106056	0.000680209
GOLGA3	6.6e-05	-0.041729	0.000681606
BID	6.66e-05	0.0798145	0.00068682
SCN8A	6.68e-05	-0.109057	0.000688551
EXTL1	6.73e-05	0.115217	0.000693614
NEXMIF	6.77e-05	-0.0341733	0.000696807
ENSMFAG00000031765	6.79e-05	-0.0795023	0.00069828
DTX4	6.83e-05	0.0984286	0.000702646
ENSMFAG00000002521	6.85e-05	0.068111	0.000704102
SORT1	6.92e-05	-0.0438555	0.000710351
FSIP2	6.93e-05	-0.0142999	0.00071101
KCTD17	6.96e-05	0.157368	0.000713597
MAP3K2	7.05e-05	-0.0389424	0.000722802
SLC16A1	7.08e-05	0.0199587	0.000724988
MAT2A	7.1e-05	0.195131	0.000726801
FHL2	7.21e-05	0.183203	0.000737499
HSP90AA1	7.25e-05	0.107688	0.000741737
ENSMFAG00000035672	7.28e-05	-0.043125	0.000744395
ENSMFAG00000035335	7.3e-05	0.166891	0.000745593
XRCC5	7.33e-05	-0.144066	0.000748433
ENSMFAG00000033294	7.35e-05	-0.157621	0.000749304
GRM1	7.35e-05	-0.014427	0.000749304
CNIH3	7.44e-05	0.024707	0.000757689
ERO1A	7.47e-05	-0.155474	0.000760655
SPECC1	7.5e-05	-0.143197	0.000763488
ZEB1	7.56e-05	-0.134466	0.000768978
GNG12	7.61e-05	0.0259722	0.000773585
NDUFA7	7.63e-05	0.155899	0.00077456
UBL4A	7.63e-05	0.166016	0.00077456
2022-09-04	7.63e-05	-0.110883	0.000774613
RAB29	7.66e-05	0.077863	0.000776706
TNS3	7.69e-05	0.0469937	0.000779201
GADD45GIP1	7.71e-05	0.187561	0.000781107
TNRC6B	7.73e-05	-0.138234	0.000781936
TMEM59L	7.76e-05	-0.12913	0.000784869
STIM1	7.79e-05	-0.0209763	0.000787469
ENSMFAG00000029103	7.84e-05		0.000791755
ENSMFAG00000037368	7.87e-05	-0.0733948	0.000794109
NEK11	7.88e-05	-0.116772	0.00079561
TEX2	7.9e-05	-0.129083	0.000796646
KCNT2	7.92e-05		0.000798477
TWIST1	7.93e-05	-0.0211288	0.000798477
ATAD2	7.95e-05	-0.0450742	0.00080036
GALE	7.96e-05	0.0732194	0.00080036
PPP1R9B	7.97e-05	0.17064	0.000801711
FAM102A	7.99e-05	0.125866	0.000802541
SERPINB13	8e-05	0.00955382	0.000803166
KCNN1	8.02e-05	0.0901043	0.000804996
SV2B	8.1e-05	0.228527	0.000812556
GALNT11	8.12e-05	0.157378	0.000814315
ALDH5A1	8.14e-05	0.128478	0.000814875
NPAS3	8.14e-05	-0.00684061	0.000814875
TMEM43	8.21e-05	-0.0669126	0.000821877
SNW1	8.22e-05	-0.170028	0.000822279
VEGFB	8.24e-05	0.106295	0.000823201
SLK	8.28e-05	0.170408	0.00082728
POLR2F	8.31e-05	0.205001	0.000829491
UBE2N	8.4e-05	0.178713	0.000837572
TNNI3	8.49e-05	0.140927	0.00084643
PLEKHG5	8.63e-05	0.159188	0.000859673
PLXNB3	8.75e-05	0.061733	0.000871666
C12orf57	8.77e-05	-0.152876	0.000872692
TMEM56	8.8e-05	-0.139428	0.000875646
PTCH1	8.95e-05	-0.122074	0.000889678
ENSMFAG00000006545	9e-05	0.0356598	0.00089425
SAP18	9.02e-05	0.143013	0.000895667
SERPINB1	9.05e-05	-0.0539745	0.000898381
C11orf58	9.22e-05	-0.192173	0.000914371
NRCAM	9.33e-05	-0.187816	0.000924524
NPHP4	9.34e-05	-0.133624	0.000925198
CBX1	9.45e-05	-0.128591	0.0009353
ATP2A2	9.49e-05	-0.223403	0.000939043
SLC39A8	9.52e-05	-0.0119282	0.000941611
HSD17B4	9.54e-05	0.142635	0.000943007
FYB2	9.56e-05		0.000944113
HNRNPR	9.57e-05	-0.170104	0.00094414
ENSMFAG00000038992	9.6e-05	0.0936902	0.000946588
PPIG	9.64e-05	-0.118402	0.000949875
SUPT6H	9.66e-05	-0.159408	0.000951906
BAZ2B	9.69e-05	-0.10074	0.000953635
PDGFRB	9.71e-05	0.0933708	0.000954947
RAB15	9.74e-05	0.158325	0.000957658
TCIM	9.82e-05		0.000965116
NRSN2	9.83e-05	0.0618744	0.000965579
WDR1	9.91e-05	0.178846	0.000972383
SH3GLB2	0.000100013	-0.195593	0.00098119
DUSP8	0.000100523	0.0312322	0.000985608
PTPA	0.000101173	0.149271	0.000991403
SLC16A2	0.000101779	-0.0328941	0.000996756
MYOCD	0.000102588	0.0081115	0.00100366
TIMM21	0.000102606	-0.0806541	0.00100366
ST3GAL1	0.000104663	0.142774	0.00102318
GCNT2	0.000105204	0.0125827	0.00102788
TM7SF2	0.000106183	0.0978553	0.00103683
PHF3	0.000107502	-0.204736	0.00104909
ATPAF1	0.000108045	0.0804945	0.00105377
GCOM1	0.000108745	0.121328	0.00105998
GALNT6	0.00010898	0.0722106	0.00106165
DNAH8	0.000109986	-0.0142479	0.00107081
L3MBTL3	0.000110729	-0.0626355	0.00107742
RAB40B	0.000110914	-0.140772	0.00107859
PER2	0.000111283	-0.127703	0.00108092
RCAN2	0.000111238	0.269679	0.00108092
PDLIM2	0.000112028	0.0947011	0.00108752
ENSMFAG00000001487	0.000112465	0.198008	0.00109112
GABRA1	0.000113371	0.228894	0.00109799
LANCL2	0.000113279	0.159916	0.00109799
ZHX1	0.000113366	-0.0346796	0.00109799
ARHGAP42	0.000113437	0.0039407	0.00109799
ZNF91	0.000113756	-0.0282727	0.00110044
CLDN1	0.000114045	0.0329035	0.00110195
RGS12	0.000114028	0.0887375	0.00110195
CHAF1A	0.00011448	-0.0514331	0.00110551
VOPP1	0.000114666	0.134192	0.00110666
DCC	0.000114947	-0.0108068	0.00110873
PPARG	0.000117375	-0.0128168	0.00113149
CDS1	0.000117867	0.150148	0.00113558
SLC25A46	0.000118304	0.170495	0.00113912
ENSMFAG00000044385	0.000118905	0.166663	0.00114425
C2CD4C	0.000119193	0.0332878	0.0011457
FGF14	0.000119147	-0.0275504	0.0011457
NSMCE4A	0.000120941	-0.0416702	0.00116183
ZNF680	0.000122053	-0.0146125	0.00117183
FOSB	0.000122765	0.159309	0.00117766
GOT2	0.000122801	0.153495	0.00117766
GPC1	0.000123165	0.112079	0.00118047
DYNC1H1	0.000125748	-0.248255	0.00120386
RAP2A	0.000125767	0.222516	0.00120386
ZDHHC7	0.000125822	0.0918494	0.00120386
SDC2	0.00012917	0.108238	0.00123517
BMP1	0.0001299	-0.0919534	0.00124145
KRT19	0.000130832		0.00124963
KHDRBS1	0.000131419	-0.0577854	0.00125452
ENSMFAG00000037878	0.000132378	0.104578	0.00126294
NR1D1	0.000133597	-0.162339	0.00127385
CEACAM1	0.00013602	0.00525737	0.00129621
ENSMFAG00000042114	0.000136232	0.162485	0.00129748
DCTPP1	0.000137093	-0.133587	0.00130494
CCDC34	0.000137172	-0.142202	0.00130494
CD160	0.000138585		0.00131688
HIST2H2AC	0.000138583	0.0432608	0.00131688
NCOA4	0.000138852	0.146081	0.00131866
SIDT2	0.0001391	-0.148367	0.00132026
TMEM130	0.000139809	-0.0102733	0.00132624
NCKAP5L	0.000141263	0.0905102	0.00133926
WDR83OS	0.000141453	-0.159622	0.0013403
ENSMFAG00000003875	0.000142596	0.130872	0.00135036
KCNF1	0.000143182	0.0184161	0.00135514
PAK4	0.000143355	-0.0799963	0.001356
COL12A1	0.000143727	-0.0669839	0.00135874
STC1	0.000144995	-0.0124745	0.00136995
SIGIRR	0.000145947	0.0212643	0.00137817
ARID5A	0.000147597	0.0413801	0.00139295
NDUFAF8	0.000148686	0.0555723	0.00140244
NUP93	0.000151429	-0.0438889	0.0014275
CSRNP2	0.000151948	0.140102	0.00143159
ENSMFAG00000046990	0.000152386	0.0629626	0.0014349
GLIPR2	0.000152872	0.0240916	0.00143866
TMEM86A	0.000155352	0.0465156	0.00146117
ARIH2	0.000155973	0.173674	0.00146467
ENSMFAG00000035581	0.000156001	-0.158902	0.00146467
ENSMFAG00000037534	0.000156077	0.120999	0.00146467
PKP4	0.000155914	-0.0470919	0.00146467
CHD6	0.000156248	-0.213195	0.00146546
TTC19	0.000157849	0.117085	0.00147963
ZNF189	0.00016089	-0.0888485	0.00150729
UNC13A	0.000161859	-0.0267691	0.00151551
ENSMFAG00000003346	0.00016237	0.131917	0.00151945
ENSMFAG00000035854	0.000164901	0.16343	0.00154226
CEP57L1	0.000165326	-0.106822	0.00154537
ENSMFAG00000044087	0.000165551		0.0015466
HERC4	0.000165959	-0.0868793	0.00154954
AGPAT2	0.000166687	0.0255614	0.00155547
NOP14	0.000167833	-0.0938132	0.00156528
PEA15	0.00017031	-0.172608	0.00158749
KHDRBS2	0.000170784	-0.0677594	0.00159102
ATF7IP2	0.000170902	0.0424838	0.00159122
HCFC1R1	0.000171425	0.106387	0.0015952
KMT5A	0.000171738	0.1253	0.00159723
UBXN8	0.000172562	-0.04342	0.00160399
TEKT1	0.000173797		0.00161456
CRTAC1	0.000173947	0.0546415	0.00161505
CAV1	0.000175259		0.00162633
TUBA1B	0.000175724	0.119325	0.00162973
OPHN1	0.000176386	-0.0759455	0.00163497
FN3KRP	0.000178532	-0.13497	0.00165301
TSPYL4	0.00017847	-0.116703	0.00165301
MAPK4	0.000183402	-0.141211	0.00169716
KCNIP2	0.000183772	0.157811	0.00169964
B3GNT7	0.000184185	0.023704	0.00170251
SCN5A	0.000184506		0.00170453
ENSMFAG00000035429	0.000187377	0.134433	0.00173009
MCM4	0.000187948	-0.0928351	0.0017344
DOC2B	0.000188614		0.00173862
PNMA8C	0.000188516	-0.0377899	0.00173862
TRANK1	0.000190038	-0.0431713	0.00175077
RBM17	0.00019411	-0.181596	0.00178729
PDE3A	0.000194547		0.00179032
KIF16B	0.000195298	0.0770428	0.00179624
FAIM	0.000196149	-0.0980038	0.00180308
LRRC4C	0.000197273	-0.0694618	0.0018124
CNTN1	0.000197598	0.176589	0.00181439
B3GLCT	0.000197839	0.0881038	0.0018156
ENSMFAG00000044706	0.000198045	0.0144904	0.00181649
ASPHD2	0.000200463	-0.118236	0.00183765
STAT6	0.000201205	-0.0369949	0.00184344
ENSMFAG00000032070	0.000201982	0.17973	0.00184953
ENSMFAG00000042652	0.000203258	-0.196805	0.0018602
RSRC1	0.000206847	-0.120852	0.001892
TCEAL5	0.000207539	0.184327	0.00189729
SNCG	0.00020901	-0.0896193	0.00190969
ACVR1	0.000212226	0.0922453	0.00193801
STMN4	0.000212904	0.151126	0.00194313
NAA50	0.000215887	0.150659	0.00196927
ENSMFAG00000046868	0.000216215	0.0194517	0.00197011
HNRNPA1	0.000216154	-0.0582982	0.00197011
SEMA7A	0.000217619	-0.127891	0.00198181
DCTD	0.000219478	0.0870853	0.00199765
CACNA1E	0.000222564	-0.0716367	0.00202462
AKAP8L	0.000223941	-0.148059	0.00203604
FAM20C	0.000224521	0.115023	0.0020402
RHOC	0.000227206	0.0616377	0.00206272
TEP1	0.000227247	0.0445519	0.00206272
ADCY1	0.000228487	-0.0243686	0.00207284
NR3C2	0.000229315	-0.0452489	0.00207922
FANCL	0.00023288	-0.0489857	0.00211039
DSN1	0.000235326	-0.0471128	0.0021314
CYBA	0.000236262	-0.141651	0.00213871
ENSMFAG00000046999	0.000237821	0.0148948	0.00215164
MAD2L2	0.00024008	0.0842956	0.0021709
RASL11A	0.000242028	0.0480981	0.00218733
PTPN11	0.000242482	-0.180295	0.00219024
ARPC4	0.000243471	0.152704	0.00219798
RPS20	0.000243786	-0.126725	0.00219963
CD151	0.000245861	0.0938603	0.00221715
ENSMFAG00000045832	0.000248292	0.158557	0.00223786
CLDN16	0.000248985	0.0131208	0.00224288
TPP1	0.000249486	0.072201	0.00224618
TUBAL3	0.000249754	0.00899712	0.00224738
FAM167A	0.0002499	0.0240452	0.00224748
LMBR1	0.000251393	0.0603414	0.00225968
FCHO2	0.000252172	-0.0301638	0.00226546
MYOZ2	0.000253118	0.0133248	0.00227273
SLIRP	0.000253572	0.0247053	0.00227558
FAM131B	0.000256245	-0.200866	0.00229709
NEK1	0.000256152	0.149397	0.00229709
KCNIP4	0.000257388	-0.206048	0.00230609
ABHD12B	0.000260075	-0.0905231	0.00232891
ENSMFAG00000033424	0.000261921	0.101449	0.00234418
GLO1	0.000262485	-0.162379	0.00234796
NOL4	0.00026413	-0.123985	0.00236141
TCF20	0.000265815	0.0835003	0.0023752
DDX17	0.000267464	0.129455	0.00238865
ZRANB1	0.000272349	-0.109815	0.00243097
MATK	0.000273435	-0.198075	0.00243935
LRP12	0.000274448	0.116757	0.00244708
DHX29	0.000277549	-0.133705	0.00247208
SLC39A14	0.000277513	0.107081	0.00247208
LIG1	0.000278684	-0.0397572	0.00248085
GRIP1	0.000285246	0.0625913	0.00253791
RPL7	0.000286816	-0.207178	0.00255052
ENSMFAG00000041930	0.000288016	-0.145006	0.00255982
SPOCK3	0.000290626	-0.00666877	0.00258164
ZNF511	0.000296785	-0.113789	0.00263494
GNPDA2	0.00029845	-0.099267	0.0026483
ABLIM3	0.000298962	0.0809877	0.00265143
PICK1	0.000299856	0.161107	0.00265795
SERINC3	0.000300495	-0.138969	0.00266219
ENSMFAG00000034501	0.000303198	0.043143	0.00268471
CCDC85A	0.000304301		0.00269304
DNTTIP1	0.000305153	-0.0916277	0.00269915
GPATCH2	0.00030704	0.124952	0.00271439
MMP3	0.000308381	0.0220159	0.00272479
ANAPC11	0.000312617	0.111587	0.00276076
OSBPL1A	0.0003141	0.152157	0.00277238
ZBTB47	0.000315171	0.153117	0.00278036
BRD7	0.000315347	-0.0963471	0.00278044
ENSMFAG00000035118	0.000316602	0.169872	0.00279003
CRKL	0.000318834	0.129335	0.0028072
OLFM3	0.000318889	-0.0194871	0.0028072
ENSMFAG00000038571	0.000320483	0.12242	0.00281974
HIGD1A	0.000323005	0.179782	0.00284043
HLA-E	0.000327508	0.0564139	0.0028785
TMEM205	0.00032782	-0.162369	0.00287972
MIB2	0.000328144	-0.109005	0.00288105
RSPO3	0.000330771	0.0197456	0.00290258
RPS6KC1	0.000331017	-0.0869744	0.00290321
DENND4B	0.00033243	0.128599	0.00291406
ENSMFAG00000043452	0.000332721	0.133492	0.00291508
ENSMFAG00000030964	0.00033679	0.0514714	0.00294918
FRMD4A	0.000337136	0.0694653	0.00295065
CA10	0.000338346	-0.0108543	0.00295968
GLG1	0.00033973	-0.0278654	0.00297022
CHGA	0.000341971	0.147948	0.0029878
FAM131A	0.0003421	-0.0841462	0.0029878
PDZD4	0.000344392	-0.188125	0.00300624
PGK1	0.000345775	-0.164361	0.00301673
UBE2E1	0.000347177	0.0612285	0.00302738
SGK1	0.000350244	0.0998706	0.00305252
MESP1	0.000351528	-0.0373665	0.00306211
LAGE3	0.000353516	0.158188	0.00307781
KLF10	0.000357247	0.138076	0.00310867
AUTS2	0.000358445	0.0957534	0.00311746
OCEL1	0.000360012	0.108961	0.00312946
CARD19	0.00036058	0.145821	0.00313111
EXTL2	0.000360488	-0.137383	0.00313111
PUS7L	0.00036239	-0.113651	0.00314519
ENSMFAG00000001994	0.000364841	0.0868823	0.00316416
MAZ	0.000364956	0.14308	0.00316416
NXN	0.000365244		0.003165
ENSMFAG00000032833	0.00036729	-0.0161048	0.00318021
MPPED2	0.000367381	-0.140385	0.00318021
NSD3	0.000368799	-0.171998	0.00319082
TP53INP2	0.000373505	0.0983436	0.00322986
YTHDC1	0.000373716	-0.193767	0.00323
CLVS2	0.000381069	-0.0565176	0.00329184
NUDT4	0.000382883	-0.237096	0.0033058
PCK1	0.000383168	-0.00595537	0.00330654
SDR16C5	0.000383644	-0.0161737	0.00330893
REX1BD	0.000385607	0.0879173	0.00332414
PSMD1	0.000386075	-0.165629	0.00332644
PLA2G7	0.000386632	-0.0244887	0.00332952
USP2	0.000390378	0.185664	0.00336004
DAZAP2	0.000394882	0.196036	0.00339705
NDFIP1	0.000395592	0.228628	0.0034014
HRASLS	0.000398539	-0.0231618	0.00342496
LARP4B	0.000399689	0.126141	0.00343307
ROBO3	0.000401546	0.011258	0.00344724
ZBTB21	0.000401783	0.122567	0.0034475
ENSMFAG00000030178	0.000404493	0.108131	0.00346896
HINT2	0.000406192	0.178346	0.00348174
KCNG3	0.000406482	-0.0130443	0.00348243
PRNP	0.000407063	-0.0120431	0.00348561
CLTC	0.000408573	0.184518	0.00349674
BTG2	0.00040917	0.0705924	0.00350005
TMEM131L	0.000410839	-0.0356473	0.00351252
TRIM37	0.00041411	-0.133279	0.00353867
MRPS18C	0.000420762	-0.123904	0.00359366
TSPAN1	0.000422492	-0.0574223	0.00360658
NOTUM	0.000423455	0.150138	0.00361294
MARCKS	0.000424515	-0.0543652	0.00362014
ENSMFAG00000041256	0.000424963	-0.0738058	0.00362115
USP16	0.00042507	-0.0381562	0.00362115
DBF4	0.00042535	-0.108501	0.00362168
FKBP3	0.000430354	0.165863	0.00366242
ZNHIT6	0.000432505	-0.119628	0.00367884
MAP3K19	0.000433236	-0.0240704	0.00368317
CEP290	0.000436267	-0.0703573	0.00370705
TECR	0.000443152	-0.167217	0.00376362
PCNX2	0.000446327	-0.132875	0.00378865
NDUFB6	0.000447546	0.137559	0.00379706
FH	0.00045132	0.0755435	0.00382686
LPL	0.000451519	0.0241226	0.00382686
ENSMFAG00000039865	0.000452515	0.118352	0.00383335
FRMPD4	0.000457365	-0.0219892	0.00387247
SPARC	0.000458115	-0.172056	0.00387684
PNRC1	0.000458836	-0.171418	0.00388097
WIPI1	0.000460994	0.0171303	0.00389724
STX12	0.000464644	0.174402	0.0039261
REEP2	0.000466942	0.178799	0.00394351
XRCC6	0.000469764	-0.164766	0.00396533
ANXA2	0.00047171	0.0194216	0.00397974
MYH7B	0.000472564	-0.0206103	0.00398493
CSTB	0.000472822	0.155721	0.00398507
EXD2	0.000475487	-0.0544148	0.00400551
ENSMFAG00000035539	0.000475945	-0.0322061	0.00400733
MAST1	0.000476439	0.143693	0.00400947
PDE7B	0.000484791	0.191662	0.00407769
ENSMFAG00000043281	0.000487414	-0.0850813	0.00409768
POP5	0.000488288	0.144464	0.00410295
RAB27B	0.000493373	-0.0130738	0.00414358
GAPDH	0.000498629	0.0952901	0.00418562
ZNF106	0.000502208	-0.167587	0.00421353
AIM2	0.00050264	0.0199243	0.00421503
CA9	0.000505631	0.0219244	0.00423797
MTCL1	0.000507678	0.131408	0.00425299
CELSR2	0.000508145	-0.184831	0.00425476
ARAP3	0.000508616	0.0677367	0.00425656
IFT122	0.000509752	-0.0733143	0.00426111
LRRTM3	0.000509929	-0.0737766	0.00426111
RPS29	0.000509521	-0.130495	0.00426111
TM6SF1	0.000511718	0.0287983	0.00427391
SEMA6A	0.000512541	-0.0166349	0.00427863
DNAJC6	0.000515403	0.151397	0.00430037
EXOC3L1	0.000520725	-0.059587	0.00433994
MRPL11	0.000520929	-0.116605	0.00433994
S100A6	0.00052057	0.0307643	0.00433994
SMDT1	0.000524274	0.0678761	0.00436562
SSBP2	0.000527797	-0.0264503	0.00439276
[truncated: 240 more rows]
