# Supplementary material for: Identification of visual cortex cell types and species differences using single-cell RNA sequencing
Source: Nat Commun. 2022 Nov 12;13:6902. doi: 10.1038/s41467-022-34590-1 (PMC9653448; doi:10.1038/s41467-022-34590-1)
Supplement: Supplementary file 4 — Supplementary Data 2 [file 41467_2022_34590_MOESM4_ESM.xlsx]

## Sheet: Supp_2_ExcNPY_UP_KEGG
Supplementary Data 2. KEGG enrichment analysis of the Exc NPY up-regulated differential expression genes.
native	P_value	term_size	intersection_size	recall	name	intersections
KEGG:04024	0.000784123	189	12	0.0634921	cAMP signaling pathway	['NPY', 'BDNF', 'ADCYAP1R1', 'GNAS', 'PDE4A', 'ATP1B1', 'NPR1', 'ADCYAP1', 'ATP2B4', 'PLCE1', 'ABCC4', 'ADCY8']
KEGG:04925	0.000937612	88	8	0.0909091	Aldosterone synthesis and secretion	['NR4A2', 'GNAS', 'ATP1B1', 'ATF4', 'NPR1', 'ATP2B4', 'PRKCE', 'ADCY8']
KEGG:04022	0.000937612	147	10	0.0680272	cGMP-PKG signaling pathway	['MEF2A', 'ADRA1A', 'MYLK', 'BDKRB2', 'ATP1B1', 'ATF4', 'NPR1', 'ATP2B4', 'PRKCE', 'ADCY8']
KEGG:05034	0.00202104	103	8	0.0776699	Alcoholism	['NPY', 'GNG4', 'BDNF', 'GNAS', 'PDYN', 'GNG3', 'ATF4', 'MAOB']
KEGG:04728	0.0037614	119	8	0.0672269	Dopaminergic synapse	['GNG4', 'GNAS', 'GNG3', 'KIF5C', 'ATF4', 'KIF5A', 'CALY', 'MAOB']
KEGG:05012	0.0037614	184	10	0.0543478	Parkinson disease	['SNCA', 'GNAS', 'DUSP1', 'KIF5C', 'ATF4', 'TUBB3', 'KIF5A', 'MAOB', 'NDUFB1', 'GPR37']
KEGG:05030	0.00638511	45	5	0.111111	Cocaine addiction	['BDNF', 'GNAS', 'PDYN', 'ATF4', 'MAOB']
KEGG:04923	0.00750466	50	5	0.1	Regulation of lipolysis in adipocytes	['NPY', 'GNAS', 'NPR1', 'PTGS2', 'ADCY8']
KEGG:04911	0.00750466	75	6	0.08	Insulin secretion	['ADCYAP1R1', 'GNAS', 'ATP1B1', 'ATF4', 'ADCYAP1', 'ADCY8']
KEGG:05032	0.00750466	77	6	0.0779221	Morphine addiction	['GNG4', 'GABRA5', 'GNAS', 'PDE4A', 'GNG3', 'ADCY8']
KEGG:04371	0.0119742	120	7	0.0583333	Apelin signaling pathway	['GNG4', 'MEF2A', 'MYLK', 'PRKAG2', 'GNG3', 'PRKCE', 'ADCY8']
KEGG:04723	0.0119742	120	7	0.0583333	Retrograde endocannabinoid signaling	['GNG4', 'GABRA5', 'SLC17A7', 'GNG3', 'PTGS2', 'NDUFB1', 'ADCY8']
KEGG:04713	0.012531	89	6	0.0674157	Circadian entrainment	['GNG4', 'ADCYAP1R1', 'GNAS', 'GNG3', 'ADCYAP1', 'ADCY8']
KEGG:04726	0.0144673	94	6	0.0638298	Serotonergic synapse	['GNG4', 'GNAS', 'DUSP1', 'GNG3', 'MAOB', 'PTGS2']
KEGG:04918	0.0144673	63	5	0.0793651	Thyroid hormone synthesis	['SLC26A4', 'GNAS', 'ATP1B1', 'ATF4', 'ADCY8']
KEGG:04928	0.0145809	96	6	0.0625	Parathyroid hormone synthesis, secretion and action	['MEF2A', 'NR4A2', 'GNAS', 'PDE4A', 'ATF4', 'ADCY8']
KEGG:04971	0.0145809	65	5	0.0769231	Gastric acid secretion	['MYLK', 'GNAS', 'ATP1B1', 'CCKBR', 'ADCY8']
KEGG:04970	0.0147531	66	5	0.0757576	Salivary secretion	['ADRA1A', 'GNAS', 'ATP1B1', 'ATP2B4', 'ADCY8']
KEGG:04020	0.0169136	219	9	0.0410959	Calcium signaling pathway	['ADRA1A', 'MYLK', 'GNAS', 'BDKRB2', 'ATP2B4', 'PLCE1', 'CCKBR', 'FGF7', 'ADCY8']
KEGG:04724	0.0174007	103	6	0.0582524	Glutamatergic synapse	['GNG4', 'SLC17A7', 'GNAS', 'GNG3', 'HOMER1', 'ADCY8']
KEGG:05200	0.0183949	466	14	0.0300429	Pathways in cancer	['GNG4', 'RASGRP1', 'MGST3', 'GNAS', 'BDKRB2', 'GNG3', 'GADD45A', 'FGF7', 'GSTO1', 'GADD45B', 'PTGS2', 'HES1', 'ADCY8', 'CASP7']
KEGG:04961	0.0224437	46	4	0.0869565	Endocrine and other factor-regulated calcium reabsorption	['GNAS', 'BDKRB2', 'ATP1B1', 'ATP2B4']
KEGG:04270	0.0275492	116	6	0.0517241	Vascular smooth muscle contraction	['ADRA1A', 'MYLK', 'GNAS', 'NPR1', 'PRKCE', 'ADCY8']
KEGG:00982	0.0450129	29	3	0.103448	Drug metabolism - cytochrome P450	['MGST3', 'MAOB', 'GSTO1']
KEGG:04714	0.0468096	175	7	0.04	Thermogenesis	['SLC25A29', 'GNAS', 'PRKAG2', 'NPR1', 'RHEB', 'NDUFB1', 'ADCY8']
KEGG:04976	0.0468096	59	4	0.0677966	Bile secretion	['GNAS', 'ATP1B1', 'ABCC4', 'ADCY8']
KEGG:04010	0.0475531	271	9	0.0332103	MAPK signaling pathway	['BDNF', 'RASGRP1', 'STMN1', 'DUSP1', 'DUSP6', 'ATF4', 'GADD45A', 'FGF7', 'GADD45B']
KEGG:05163	0.0475531	178	7	0.0393258	Human cytomegalovirus infection	['GNG4', 'GNAS', 'GNG3', 'ATF4', 'RHEB', 'PTGS2', 'ADCY8']
KEGG:04261	0.0482868	139	6	0.0431655	Adrenergic signaling in cardiomyocytes	['ADRA1A', 'GNAS', 'ATP1B1', 'ATF4', 'ATP2B4', 'ADCY8']
KEGG:04924	0.0482868	64	4	0.0625	Renin secretion	['ADCYAP1R1', 'GNAS', 'NPR1', 'ADCYAP1']
KEGG:05031	0.0482868	62	4	0.0645161	Amphetamine addiction	['GNAS', 'PDYN', 'ATF4', 'MAOB']
KEGG:04921	0.0482868	138	6	0.0434783	Oxytocin signaling pathway	['MYLK', 'GNAS', 'PRKAG2', 'NPR1', 'PTGS2', 'ADCY8']
KEGG:05022	0.0482868	384	11	0.0286458	Pathways of neurodegeneration - multiple diseases	['SNCA', 'BDNF', 'PDYN', 'KIF5C', 'ATF4', 'TUBB3', 'KIF5A', 'PTGS2', 'NDUFB1', 'CASP7', 'GPR37']
KEGG:05204	0.0482868	33	3	0.0909091	Chemical carcinogenesis	['MGST3', 'GSTO1', 'PTGS2']
