# Supplementary material for: Identification of visual cortex cell types and species differences using single-cell RNA sequencing
Source: Nat Commun. 2022 Nov 12;13:6902. doi: 10.1038/s41467-022-34590-1 (PMC9653448; doi:10.1038/s41467-022-34590-1)
Supplement: Supplementary file 5 — Supplementary Data 3 [file 41467_2022_34590_MOESM5_ESM.xlsx]

## Sheet: Supp_3_Electrophysiological_Pro
Supplementary Data 3. Statistics of electrophysiological properties between HPCAL1+ L2/3 IT and Exc NPY.
Electrophysiological properties	HPCAL1 L2/3 (mean±s.d.)	Exc NPY (mean±s.d.)	P-value
Action potential width (ms)	1.36±0.22	1.64±0.10	0.008
Action potential rising time (ms)	1.17±0.10	1.27±0.03	0.029
Action potential decay time (ms)	2.08±0.43	2.71±0.39	0.019
Input resistance (mΩ)	210.14±115.07	408.28±131.64	0.02
Tau (ms)	16.29±6.46	20.50±4.06	0.081
Sag ratio	1.34±0.21	1.20±0.15	0.282
Rheobase（pA）	55.00±27.77	30.00±10.95	0.087
Action potential delay time (ms)	82.39±43.12	55.45±8.32	0.223
Threshold (mV)	-43.27±4.21	-42.61±5.11	0.755
Action potential amplitude (mV)	88.81±9.48	90.08±8.17	0.999
Afterhyperpolarization (mV)	-7.76±6.07	-8.35±5.31	0.662
Adaptation index	4.05±1.85	4.13±1.21	0.852
Rebound (mV)	11.30±4.83	12.62±4.18	0.662
