# Supplementary material for: Identification of visual cortex cell types and species differences using single-cell RNA sequencing
Source: Nat Commun. 2022 Nov 12;13:6902. doi: 10.1038/s41467-022-34590-1 (PMC9653448; doi:10.1038/s41467-022-34590-1)
Supplement: Supplementary file 6 — Supplementary Data 4 [file 41467_2022_34590_MOESM6_ESM.xlsx]

## Sheet: Supp_4_RORB_OSTN_EVEN_DE
Supplementary Data 4. The differential expression genes between the L4 RORB OSTN and IT Even subclasses.
primerid	Pr(>Chisq)	coef	FDR
AQP3	0	0.0971683	0
CAMKK2	0	-0.634937	0
CCK	0	-2.1408	0
CHN1	0	-0.390418	0
CRYM	0	0.500116	0
ELAVL2	0	0.705662	0
ENSMFAG00000043605	0	-0.730392	0
ENSMFAG00000044507	0	0.470835	0
ESRRG	0	0.970372	0
FAM198B	0	-0.397904	0
GRASP	0	-0.353082	0
KCNH3	0	-0.341253	0
KCNIP2	0	0.735814	0
KCNIP4	0	-0.618343	0
LMO4	0	-0.898085	0
MET	0	0.776822	0
NECAB1	0	-1.187	0
NGEF	0	-0.874089	0
OSTN	0	0.594918	0
PCP4	0	1.19075	0
PDE9A	0	0.472814	0
PPP3CA	0	-1.048	0
RPH3A	0	-0.761914	0
RTN1	0	-0.427862	0
SLC24A3	0	0.30655	0
SPON1	0	0.648385	0
SYT7	0	0.651854	0
TMEM91	0	-0.514035	0
TP53I11	0	0.503788	0
LY6H	9.6204136e-317	-0.645869	5.72382544e-314
ST8SIA4	1.5930982454e-313	0.583841	9.172648574917e-311
RAMP3	2.7789914791e-313	-0.279162	1.5500693409472e-310
PLCB1	1.74147101418144e-310	-0.580423	9.42e-308
ENSMFAG00000000209	1.69e-307	0.578131	8.87e-305
AK1	3.52e-305	0.49304	1.8e-302
CDH20	2.11e-301	0.176826	1.05e-298
C8orf88	1.27e-294	-0.525749	6.12e-292
ENSMFAG00000044689	1.66e-294	0.496969	7.79e-292
TSHZ1	2.3e-289	-0.360721	1.05e-286
RAB3B	8.51e-288	0.669026	3.8e-285
FGF13	2.66e-284	-0.303819	1.16e-281
NSG1	1.54e-281	0.486216	6.56e-279
CAMK2A	1.72e-280	-0.395511	7.13e-278
RASSF6	1.66e-276	-0.38039	6.74e-274
TMSB10	7.7e-270	-0.765471	3.06e-267
ALDOC	8.34e-267	0.436465	3.24e-264
EFHD2	1.09e-265	0.532369	4.15e-263
SLC30A3	1.9e-260	-0.33225	7.06e-258
SYT13	2.95e-260	0.462094	1.07e-257
GABRD	7.6e-260	0.447314	2.71e-257
TESPA1	9.69e-258	-0.818635	3.39e-255
PACSIN2	3.37e-257	0.480707	1.16e-254
HTR2A	1.3e-252	0.460418	4.39e-250
NUAK1	8.87e-251	-0.618069	2.93e-248
SLC2A13	4.58e-248	0.525573	1.49e-245
ENO1	5.28e-248	0.452498	1.68e-245
CPLX1	7.34e-247	0.483147	2.3e-244
PCP4L1	1.59e-246	0.331449	4.89e-244
MICU1	3.59e-246	0.513746	1.08e-243
CERK	1.48e-245	0.430909	4.41e-243
SCN2A	8.82e-243	-0.544277	2.58e-240
CHGB	1.69e-242	-0.448921	4.88e-240
GNG4	3.06e-242	0.592574	8.68e-240
TAC1	4.41e-241	0.398801	1.23e-238
FAM49A	8.34e-241	-0.484233	2.29e-238
MPPED1	2.97e-239	-0.324599	8.04e-237
ALCAM	5.72e-238	0.158011	1.52e-235
RSPO2	1.15e-236	-0.406464	3.01e-234
SEZ6L	4.56e-232	0.486639	1.18e-229
NPNT	1.03e-228	0.195087	2.62e-226
CACNA1G	2.3e-225	-0.150268	5.78e-223
SEC14L5	2.4e-220	-0.14754	5.94e-218
CHL1	6.05e-220	-0.118904	1.48e-217
DOK5	8.85e-219	0.481777	2.13e-216
IRF6	1.47e-218	0.213645	3.51e-216
ATP1B1	6.41e-218	0.298476	1.51e-215
CLU	7.61e-216	0.360347	1.76e-213
SLC17A6	4.56e-211	0.508476	1.04e-208
NDRG4	4.35e-210	0.369957	9.83e-208
ASGR1	8.71e-209	0.380303	1.94e-206
KCNAB3	4.61e-206	0.376507	1.02e-203
SPHKAP	5.15e-206	-0.323858	1.12e-203
ADGRL2	1.84e-203	-0.198773	3.96e-201
ZNF385D	1.34e-201	0.12897	2.85e-199
CRISPLD1	1.51e-201	0.384934	3.17e-199
DMKN	9.06e-200	0.121988	1.88e-197
TCF7L2	8.91e-197	-0.255016	1.83e-194
TSPAN9	9.43e-195	0.353159	1.91e-192
EPB41L1	2.02e-193	-0.444234	4.05e-191
PVALB	3.02e-193	0.169242	6e-191
DOC2A	3.82e-192	-0.210449	7.5e-190
PHYHIPL	6.23e-192	0.386945	1.21e-189
SLC4A3	1.3e-191	0.363694	2.5e-189
COBL	1.29e-187	-0.298402	2.46e-185
LHB	1.39e-187	0.113331	2.6e-185
PKN1	2.57e-186	0.174473	4.78e-184
COL27A1	3.62e-185	0.116922	6.65e-183
CACNG3	7.77e-185	-0.281025	1.41e-182
CAMTA1	2.3e-184	-0.393171	4.15e-182
NPTX1	1.81e-183	-0.414349	3.22e-181
DKK3	1.66e-182	-0.465818	2.93e-180
LGI2	1.46e-181	0.257764	2.56e-179
RASGRP1	1.75e-181	0.0698198	3.02e-179
VSNL1	1.76e-181	-0.307583	3.02e-179
TMOD1	1.13e-178	-0.436032	1.92e-176
PLXDC1	2.77e-178	0.301338	4.66e-176
ENSMFAG00000030097	2.62e-176	0.0993061	4.37e-174
CDH13	1.22e-175	0.166861	2.01e-173
CPNE5	1.58e-175	-0.137625	2.58e-173
STAC2	1.71e-175	0.464526	2.77e-173
FAP	2.35e-174	-0.174059	3.78e-172
ENSMFAG00000022580	3.02e-174	-0.365915	4.81e-172
GAP43	2.68e-171	-0.476772	4.24e-169
CCDC69	1.92e-169	0.260858	3.01e-167
NRXN3	8.52e-166	-0.166346	1.32e-163
SYP	9.83e-165	0.358236	1.51e-162
2022-09-07	2.77e-164	-0.292738	4.22e-162
CNTN3	4.45e-163	-0.0690147	6.73e-161
ABHD3	1.4e-162	0.236263	2.1e-160
R3HDM1	2.86e-162	-0.487003	4.26e-160
HOPX	1.18e-159	-0.364898	1.74e-157
ENSMFAG00000044978	3e-158	-0.191662	4.39e-156
MARCKS	3.98e-158	-0.409763	5.77e-156
PCSK2	5.84e-158	0.241662	8.41e-156
FBXW7	1.29e-157	0.320098	1.85e-155
SPATC1L	3.91e-157	-0.173164	5.54e-155
DCLK3	7.18e-157	-0.100402	1.01e-154
MYLK	7.43e-156	-0.416277	1.04e-153
CALM1	2.97e-155	-0.214576	4.11e-153
GPR153	4.85e-154	-0.0448642	6.65e-152
LRP1B	7.54e-153	0.321074	1.03e-150
ADGRD1	1.63e-152	0.0855153	2.2e-150
CADPS2	2.23e-152	-0.262678	3e-150
HLF	2.06e-151	-0.468596	2.74e-149
MGST3	1.26e-149	0.298769	1.67e-147
NRSN2	2.08e-147	0.0873736	2.73e-145
MAP9	4.07e-147	0.337841	5.3e-145
PLEKHA2	9.68e-147	-0.204319	1.25e-144
INSYN1	2.17e-146	0.13034	2.79e-144
JAM2	3.83e-145	-0.164921	4.88e-143
STMN1	8.67e-145	-0.276458	1.1e-142
WSCD1	1.12e-144	0.140618	1.41e-142
PDZRN4	1.6e-143	-0.187191	2e-141
SLC6A7	1.63e-143	-0.149719	2.02e-141
RAP1GDS1	2.05e-143	0.353465	2.52e-141
SSX2IP	6.87e-143	-0.394102	8.4e-141
TENM1	9.01e-142	0.0954705	1.09e-139
TCF4	2.21e-141	0.374176	2.67e-139
INA	5.68e-140	0.327984	6.8e-138
MAST3	7.95e-140	-0.174219	9.46e-138
SLC25A5	4.82e-138	0.325004	5.7e-136
MEF2C	7.67e-138	-0.262895	9.01e-136
SDCBP	5.04e-137	0.368008	5.88e-135
COL4A4	2.11e-136	0.135001	2.45e-134
KCNK1	3.51e-136	0.280278	4.04e-134
ACTB	3.16e-135	-0.248692	3.62e-133
ADAMTS17	4.97e-135	0.162938	5.65e-133
PPP1R1A	2.87e-134	0.385157	3.24e-132
TYRO3	7.5e-134	-0.204534	8.42e-132
ATP8A1	9.79e-134	-0.182873	1.09e-131
FOXP1	2.5e-133	0.394312	2.78e-131
KCNIP1	6.8e-133	0.15486	7.5e-131
TTYH1	2.59e-132	-0.297829	2.84e-130
SH2D4B	4.01e-132	-0.248865	4.37e-130
RORB	1.15e-131	0.291094	1.25e-129
ACHE	3.14e-131	0.208157	3.37e-129
ASCL1	8.53e-131	0.261653	9.12e-129
PBX1	1.25e-130	0.379117	1.32e-128
ENSMFAG00000037884	5e-129	0.117987	5.28e-127
TNNT2	8.19e-129	-0.416181	8.6e-127
GPR137B	9.2e-129	0.159798	9.6e-127
DPY19L1	3.69e-128	0.322754	3.83e-126
TGFB2	4.46e-128	0.244739	4.6e-126
CYP1B1	9.43e-128	-0.0152938	9.67e-126
RFLNA	1.17e-127	0.0611281	1.19e-125
STX1A	1.72e-127	-0.416794	1.74e-125
SNCA	2.27e-127	-0.44223	2.29e-125
ENSMFAG00000001523	1.04e-126	-0.294213	1.04e-124
SPOCK1	1.12e-126	0.409504	1.11e-124
SERPINF1	1.32e-126	0.078376	1.31e-124
ADAM23	2.37e-126	-0.321918	2.34e-124
GRIA4	7.27e-126	0.0993938	7.13e-124
CAMKK1	2.03e-124	-0.321173	1.98e-122
NYNRIN	4.61e-124	0.0733453	4.47e-122
TUBA1B	1.04e-123	-0.241035	1e-121
PTPN5	1.74e-123	-0.298026	1.67e-121
SELENOM	5.27e-123	0.118485	5.03e-121
ADCY8	1.44e-122	0.177398	1.37e-120
AK5	1.55e-122	-0.171467	1.46e-120
TNFAIP8	6.83e-122	0.0585462	6.42e-120
KCNMB4	1.29e-121	0.213803	1.21e-119
PLK2	1.97e-121	-0.375026	1.83e-119
SLC25A3	4.79e-121	0.278089	4.43e-119
SRL	9.84e-121	0.0711693	9.05e-119
RALGAPA2	9.04e-120	0.196743	8.28e-118
ZFHX4	1.8e-119	-0.0938677	1.64e-117
SLC38A11	2.22e-119	-0.278853	2.01e-117
MAP1LC3A	1.9e-118	0.255314	1.71e-116
SLC39A10	2.96e-118	-0.356822	2.65e-116
PARM1	5.25e-118	0.357229	4.69e-116
COL26A1	2.52e-117	-0.126932	2.24e-115
ENSMFAG00000000196	2.97e-117	0.355419	2.63e-115
MGLL	8.1e-115	-0.252594	7.12e-113
PDE7B	1.84e-114	-0.101176	1.61e-112
BTBD8	1.05e-113	-0.304226	9.17e-112
TINAGL1	2.02e-113	0.0512944	1.75e-111
ENC1	4.51e-113	-0.16966	3.89e-111
GABRA1	1.8e-112	0.267034	1.55e-110
EGFL7	1.97e-112	-0.333278	1.69e-110
LTB	3.37e-112	-0.159716	2.87e-110
LPIN2	3.67e-112	0.334492	3.11e-110
IQSEC3	4.26e-112	0.219074	3.59e-110
RALYL	5.75e-112	0.314532	4.82e-110
NET1	9.91e-112	-0.250563	8.26e-110
ITPKA	1.2e-111	-0.248827	9.93e-110
ATP2B1	1.45e-111	0.314198	1.2e-109
KCNG1	1.29e-110	0.0625837	1.06e-108
LDB2	1.75e-110	-0.237886	1.44e-108
GABBR1	2.35e-110	0.320773	1.92e-108
ZNF385A	3.83e-109	0.277858	3.11e-107
MAP2K1	4.59e-109	-0.32883	3.71e-107
HSPB1	1.05e-108	0.453663	8.44e-107
CISH	1.96e-108	0.219728	1.57e-106
ENSMFAG00000032974	2.16e-108	-0.108431	1.72e-106
APRT	6.61e-108	0.276134	5.24e-106
CYC1	9.26e-108	0.26694	7.32e-106
LGI4	9.52e-108	-0.210966	7.49e-106
WASF1	4.11e-107	-0.340936	3.22e-105
PFN2	8.72e-107	-0.249137	6.79e-105
PRDX2	1.15e-106	0.262522	8.9e-105
SLC8A1	3.48e-106	0.332518	2.69e-104
KIF20B	3.47e-105	0.200047	2.67e-103
AADAT	3.79e-105	-0.221586	2.91e-103
FAM210B	7.5e-105	0.235201	5.72e-103
CLMN	1.8e-104	0.190806	1.37e-102
ENSMFAG00000030105	2.03e-104	0.329503	1.54e-102
LDHB	2.79e-104	0.249338	2.1e-102
ADAMTS3	7.26e-104	0.108119	5.44e-102
SASH1	8.79e-104	0.240741	6.56e-102
MSC	1.45e-103	-0.244552	1.08e-101
ENSMFAG00000039783	1.56e-103	0.237108	1.16e-101
ENSMFAG00000003353	1.81e-103	-0.202934	1.34e-101
FAM131B	2.65e-103	-0.288528	1.94e-101
APBA2	3.19e-103	0.335169	2.33e-101
SORL1	1.68e-102	0.32377	1.22e-100
KIAA1211L	4.97e-102	-0.421294	3.61e-100
FAM163B	5.98e-102	-0.157105	4.31e-100
HSPA8	5.96e-102	0.292634	4.31e-100
ITM2A	1.9e-101	-0.0638987	1.36e-99
ADM	2.62e-101	0.0419787	1.87e-99
SLC20A1	5.58e-101	0.321254	3.97e-99
PKIB	6.88e-101	0.118835	4.88e-99
SATB1	7.29e-101	0.296283	5.14e-99
STC2	1.37e-100	0.0623354	9.62e-99
ENSMFAG00000030421	2.17e-100	0.299802	1.52e-98
SH3BGRL2	5.29e-100	-0.180796	3.69e-98
GAS2	5.7e-100	0.0876077	3.96e-98
ATP5MC3	6.94e-100	0.234255	4.8e-98
COX7A1	7.03e-100	0.275109	4.84e-98
INPP5J	1.13e-99	0.0869556	7.74e-98
ENSMFAG00000038802	4.14e-99	0.156045	2.83e-97
PF4V1	5.81e-99	-0.49724	3.96e-97
ENSMFAG00000037178	2.09e-98	0.231917	1.42e-96
ZEB2	3.84e-98	-0.107154	2.59e-96
PPARGC1A	4.8e-98	0.187668	3.23e-96
CNTN6	5e-98	0.0349948	3.36e-96
GLRA3	3.18e-97	0.0749967	2.12e-95
ANKRD29	9.37e-97	0.250846	6.24e-95
GPCPD1	1.59e-96	-0.282934	1.06e-94
HUNK	3.17e-96	-0.0402607	2.09e-94
ID2	1.02e-94	-0.301766	6.74e-93
ATP5F1B	1.9e-94	0.265777	1.25e-92
SLIT1	3.91e-94	-0.0216523	2.55e-92
CKB	1.21e-93	0.186628	7.87e-92
MN1	1.61e-93	0.078266	1.05e-91
ATP2A2	2.58e-93	0.294276	1.67e-91
LZTS3	2.11e-92	-0.276784	1.36e-90
RRAD	2.48e-92	0.0625652	1.59e-90
GCC2	2.77e-92	-0.289332	1.77e-90
COL4A3	9.06e-92	0.0696456	5.78e-90
ARPP19	1.32e-91	-0.282688	8.36e-90
RSPO3	1.71e-91	0.0216351	1.09e-89
ENSMFAG00000033623	5.52e-91	0.238146	3.48e-89
NREP	7.45e-91	-0.357902	4.68e-89
ATP5F1A	2.36e-90	0.234111	1.48e-88
PANK1	3.75e-90	0.172164	2.34e-88
ALDH5A1	4.07e-90	0.174727	2.53e-88
RBFOX1	6.3e-90	-0.321697	3.9e-88
AGRN	7.09e-90	-0.0878687	4.38e-88
DIRAS2	1.4e-89	-0.135429	8.62e-88
ITM2C	1.62e-89	-0.277916	9.95e-88
FGF1	3.21e-89	-0.0477766	1.96e-87
FUCA2	5.83e-89	0.183967	3.55e-87
FOXP2	8.73e-89	0.139846	5.3e-87
RAB27B	1.72e-88	0.120524	1.04e-86
SNAP25	2.29e-88	-0.143468	1.38e-86
ENSMFAG00000000589	3.71e-88	-0.156757	2.23e-86
CD48	4.33e-88	0.354781	2.59e-86
RBM38	4.49e-88	-0.0834208	2.68e-86
FHL2	4.63e-88	-0.211956	2.76e-86
SUCLA2	5.54e-88	0.252653	3.29e-86
RTN4	1.68e-87	-0.206021	9.95e-86
ANK1	2.06e-87	0.292231	1.21e-85
GOT2	2.93e-87	0.291206	1.72e-85
CPLX2	3.27e-87	-0.116733	1.92e-85
NRCAM	6.8e-87	-0.27747	3.96e-85
CBLN4	2.57e-86	-0.091752	1.5e-84
KLF5	2.71e-86	0.201185	1.57e-84
PPP1R14C	2.76e-86	0.268005	1.59e-84
OBSL1	3.01e-86	0.171322	1.73e-84
PCDH10	3.03e-86	0.239868	1.74e-84
ACTN4	4.29e-85	-0.308271	2.46e-83
YPEL3	8.4e-85	-0.212192	4.79e-83
STMN4	9.81e-85	0.230263	5.57e-83
ENSMFAG00000039120	1.57e-84	-0.144407	8.9e-83
HEBP2	1.88e-84	0.0359976	1.06e-82
NDUFS8	3.87e-84	0.22479	2.18e-82
PFKM	2.96e-83	0.263742	1.66e-81
NECTIN3	1.03e-82	-0.118128	5.79e-81
UCHL1	1.61e-82	-0.233863	9e-81
CAMK1	1.89e-82	-0.29576	1.05e-80
RGMB	3.66e-82	0.0913343	2.03e-80
VEGFA	1.49e-81	0.111645	8.22e-80
MDH2	1.63e-81	0.279223	9e-80
VAV3	2.32e-81	0.278111	1.27e-79
MKNK2	2.68e-81	0.138869	1.47e-79
BAALC	3.09e-81	0.276624	1.69e-79
EMILIN3	6.17e-81	-0.0906641	3.36e-79
HS6ST2	2.21e-80	0.0760529	1.2e-78
ZEB1	2.54e-80	-0.228587	1.37e-78
TACC1	2.62e-80	-0.298961	1.41e-78
ENSMFAG00000030493	2.85e-80	-0.203426	1.53e-78
CTTNBP2	4.52e-80	0.272225	2.42e-78
UQCRC1	7.23e-80	0.247442	3.86e-78
C4orf48	7.27e-80	0.208414	3.88e-78
MFSD4A	8.38e-80	-0.294324	4.45e-78
PTPRR	1.12e-79	0.251999	5.91e-78
MAGI3	1.28e-79	-0.118419	6.74e-78
MMP3	3.8e-79	0.218445	2e-77
PLAGL1	4.13e-79	0.149758	2.17e-77
FADS3	4.16e-79	-0.0687588	2.18e-77
ENSMFAG00000040760	1.09e-78	0.211062	5.7e-77
NRGN	1.22e-78	-0.303971	6.35e-77
VDAC1	4.63e-78	0.201492	2.4e-76
ESRRA	8.81e-78	0.206051	4.56e-76
KIAA1324L	1.11e-77	0.164602	5.71e-76
CLMP	1.41e-77	0.19791	7.27e-76
FOLH1	2.67e-77	0.0635321	1.37e-75
TMX2	3.14e-77	0.214228	1.61e-75
RAPGEF4	4.92e-77	-0.10943	2.51e-75
ZNF703	6.74e-77	-0.0286504	3.43e-75
2022-09-11	9.9e-77	-0.270794	5.02e-75
COX8A	2.5e-76	0.203856	1.27e-74
ENSMFAG00000040641	3.5e-76	-0.0825509	1.77e-74
PTMA	6.02e-76	-0.204753	3.03e-74
CD63	6.11e-76	0.246291	3.06e-74
RABAC1	1.21e-75	0.207956	6.03e-74
ENSMFAG00000035335	2.22e-75	0.218829	1.1e-73
KCNQ5	2.65e-75	-0.0883242	1.32e-73
UBB	4.81e-75	-0.21398	2.39e-73
PGAM1	1.01e-74	0.216934	5e-73
AGPAT5	3.45e-74	0.20949	1.7e-72
PDE2A	3.97e-74	-0.25308	1.95e-72
ENSMFAG00000038293	5.03e-74	-0.274239	2.47e-72
ZNF462	9.52e-74	0.224821	4.65e-72
FAM171A1	1.34e-73	-0.202547	6.53e-72
ENSMFAG00000032548	2.99e-73	0.186962	1.45e-71
ENSMFAG00000015786	3.57e-73	0.144452	1.73e-71
SGCG	3.91e-73	-0.0530627	1.89e-71
ENSMFAG00000043452	4.14e-73	0.242855	2e-71
NDUFB5	5.16e-73	0.224677	2.48e-71
ENSMFAG00000036539	5.31e-73	0.205701	2.55e-71
H3F3A	6.31e-73	-0.194254	3.02e-71
ELMO1	9.65e-73	0.222913	4.61e-71
CAP2	1.12e-72	-0.294766	5.34e-71
SYT5	9.19e-72	-0.287634	4.36e-70
DCXR	1.04e-71	0.223674	4.91e-70
EDIL3	1.9e-71	0.275239	8.97e-70
ATPAF1	2.54e-71	0.121826	1.2e-69
LRRC75A	4.32e-71	-0.0782318	2.03e-69
TRIM9	9.54e-71	0.313165	4.47e-69
SEMA6D	9.73e-71	0.254753	4.55e-69
SNTG2	1.35e-70	-0.102744	6.28e-69
CNTNAP5	1.58e-70	0.29924	7.34e-69
DPY19L3	3.55e-70	0.0907257	1.65e-68
SOD2	7.02e-70	0.228338	3.25e-68
CDS1	8.99e-70	0.198079	4.15e-68
GPM6B	1.19e-69	-0.277177	5.48e-68
MAN1A1	1.19e-69	0.0760871	5.48e-68
ARFGEF1	1.31e-69	0.250252	5.98e-68
ELAVL4	2.11e-69	-0.236144	9.65e-68
ARMH4	2.26e-69	0.136815	1.03e-67
ANKRD44	2.5e-69	0.10022	1.13e-67
PPTC7	3.09e-69	0.159438	1.4e-67
MGP	3.17e-69	-0.0830087	1.43e-67
RAB3IP	5.99e-69	0.151347	2.7e-67
TUB	6.53e-69	0.168865	2.93e-67
PDE4B	1.27e-68	-0.175176	5.69e-67
ANO1	1.56e-68	0.0213345	6.99e-67
RRM2B	1.69e-68	0.163668	7.54e-67
CHST10	2.85e-68	0.187101	1.27e-66
NDUFS7	3.48e-68	0.192481	1.54e-66
ITGA6	3.7e-68	0.0779461	1.64e-66
HPCAL4	4.97e-68	-0.159511	2.2e-66
PMEPA1	5.25e-68	-0.166042	2.31e-66
LGI1	9.6e-68	-0.154413	4.22e-66
NCEH1	1.23e-67	0.250795	5.38e-66
PPA1	2.09e-67	0.22362	9.16e-66
ARID5B	3.46e-67	0.233767	1.51e-65
NCDN	5.59e-67	-0.259097	2.43e-65
COCH	6.82e-67	0.117594	2.96e-65
MEF2A	7.14e-67	0.222742	3.09e-65
GRM4	1.05e-66	0.209734	4.52e-65
PCBD1	1.07e-66	-0.295394	4.62e-65
EPHA4	1.77e-66	0.29145	7.62e-65
APBB1IP	2.74e-66	0.0899413	1.18e-64
RIMS2	2.91e-66	0.276734	1.25e-64
EIF4E1B	3.17e-66	-0.294527	1.35e-64
CAMKV	3.86e-66	-0.263403	1.65e-64
ZDHHC23	5.53e-66	-0.0469895	2.35e-64
CALM2	7.2e-66	-0.152265	3.05e-64
OGA	9.38e-66	0.275081	3.97e-64
ENSMFAG00000003072	1.17e-65	0.234443	4.94e-64
PACSIN1	1.7e-65	0.278978	7.14e-64
PCMTD1	2.28e-65	0.220847	9.58e-64
GNAI1	3.52e-65	-0.241543	1.47e-63
OGT	3.74e-65	0.189613	1.56e-63
CIT	5.43e-65	-0.0856109	2.26e-63
NDUFA8	1.3e-64	0.196463	5.39e-63
ENSMFAG00000000634	1.37e-64	-0.181282	5.7e-63
MRPL12	1.6e-64	0.230435	6.61e-63
CDKN1A	1.74e-64	-0.119272	7.19e-63
AQP7	2.12e-64	0.0204412	8.74e-63
PJA2	2.12e-64	-0.215624	8.74e-63
SPATS2L	2.51e-64	-0.217339	1.03e-62
TMEM98	4.01e-64	0.140583	1.64e-62
SMIM29	4.75e-64	0.257381	1.94e-62
LAPTM4B	5.34e-64	0.171203	2.17e-62
TRIM54	8.41e-64	-0.133287	3.42e-62
FLOT2	1.46e-63	-0.193628	5.91e-62
MRVI1	1.76e-63	0.115553	7.12e-62
NTRK3	1.92e-63	-0.0809991	7.75e-62
UCMA	2.37e-63	-0.146613	9.54e-62
TRPC3	3.42e-63	0.229776	1.38e-61
RELL2	4.73e-63	0.241125	1.9e-61
PRMT8	7.92e-63	0.230717	3.17e-61
NFKBIE	8.3e-63	0.178685	3.31e-61
HOMER1	9.1e-63	-0.271924	3.63e-61
GAPDH	1.18e-62	0.153076	4.69e-61
ENSMFAG00000031095	1.52e-62	0.290915	6.01e-61
CRHR2	1.72e-62	-0.0133244	6.82e-61
FOS	1.92e-62	0.116196	7.57e-61
CMYA5	2.27e-62	-0.107155	8.95e-61
TUBA4A	3.73e-62	-0.213327	1.47e-60
NTNG1	4.51e-62	0.0904359	1.77e-60
FAM234B	4.57e-62	0.147394	1.79e-60
TMEM132B	9.58e-62	-0.125051	3.74e-60
PHACTR2	1.01e-61	0.253007	3.92e-60
TGFBR1	1.33e-61	0.0650402	5.16e-60
TMEM132D	1.95e-61	-0.0142568	7.56e-60
GPM6A	2.12e-61	-0.215089	8.2e-60
GOT1	2.4e-61	0.155618	9.28e-60
SLC8A2	3.53e-61	-0.139005	1.36e-59
ENSMFAG00000003772	3.83e-61	-0.222252	1.47e-59
AARS	3.93e-61	0.236559	1.51e-59
RNF141	4.31e-61	0.180166	1.65e-59
RIPOR2	5.27e-61	0.0548152	2.01e-59
SYNPO	6.74e-61	-0.261371	2.57e-59
PNCK	1.07e-60	-0.0878257	4.05e-59
ENSMFAG00000041903	1.12e-60	-0.129636	4.24e-59
PRUNE2	1.14e-60	0.150606	4.31e-59
SYNM	1.26e-60	-0.0314069	4.76e-59
ARPP21	1.35e-60	-0.182495	5.11e-59
ZADH2	1.56e-60	-0.155557	5.88e-59
RNF146	1.69e-60	0.217605	6.34e-59
PPFIA4	1.75e-60	-0.175906	6.57e-59
CHRD	1.81e-60	-0.0628157	6.79e-59
NDUFA7	2.01e-60	0.20452	7.5e-59
SLC7A8	2.33e-60	0.221205	8.7e-59
PPP3R1	2.64e-60	-0.255585	9.81e-59
ADORA1	3.79e-60	-0.205603	1.41e-58
NCALD	3.95e-60	-0.220357	1.46e-58
UGP2	4.12e-60	0.219035	1.52e-58
OPRL1	4.18e-60	-0.14126	1.54e-58
THBS2	5.16e-60	0.0318015	1.9e-58
HES1	5.54e-60	0.114519	2.04e-58
ENSMFAG00000040747	1.22e-59	-0.0642629	4.48e-58
AHCYL2	1.24e-59	0.0844157	4.53e-58
NPY1R	1.25e-59	0.0156928	4.57e-58
ADAP1	2.64e-59	0.21483	9.62e-58
LEPR	4.18e-59	-0.00861681	1.52e-57
EFR3B	6.12e-59	-0.0934352	2.22e-57
CTNND1	6.24e-59	0.174614	2.26e-57
NDUFV1	6.42e-59	0.192305	2.32e-57
KIAA0930	6.47e-59	0.262641	2.33e-57
RBFOX3	8e-59	-0.240077	2.88e-57
PLEKHH3	1.83e-58	0.0789717	6.58e-57
DUSP26	2.47e-58	-0.263243	8.86e-57
SMPD3	6.28e-58	0.142307	2.25e-56
FBXL16	7.34e-58	-0.229392	2.62e-56
CCM2	9.91e-58	0.231604	3.53e-56
UBL7	1.06e-57	-0.241763	3.77e-56
SLC38A1	1.09e-57	0.175936	3.86e-56
PCSK1N	1.18e-57	0.180777	4.18e-56
PFKL	1.24e-57	-0.121932	4.37e-56
MTFP1	1.46e-57	0.0797309	5.16e-56
OPRK1	1.78e-57	0.0246599	6.28e-56
GYPC	2.84e-57	0.0193261	9.96e-56
SATB2	3.68e-57	0.200962	1.29e-55
PNOC	3.99e-57	0.304835	1.4e-55
TMEM132A	4.03e-57	0.155671	1.41e-55
NRP1	6.18e-57	-0.028415	2.16e-55
APOBEC2	6.77e-57	0.101309	2.35e-55
MDH1	7.68e-57	0.169067	2.67e-55
CHURC1-FNTB	1.02e-56	0.212627	3.55e-55
TERF2IP	1.08e-56	-0.200293	3.73e-55
PPM1J	1.11e-56	0.0855979	3.84e-55
NDUFV3	1.31e-56	0.206546	4.5e-55
ANO3	2.09e-56	-0.0459122	7.18e-55
CNTN5	2.54e-56	0.0584839	8.72e-55
VDAC2	2.6e-56	0.164299	8.91e-55
UBALD1	3.27e-56	-0.255516	1.12e-54
PAPLN	7.11e-56	-0.0531198	2.43e-54
ARID1B	8.47e-56	0.225138	2.89e-54
MOSMO	1.53e-55	0.190023	5.19e-54
CYSTM1	1.71e-55	0.197998	5.8e-54
CHAC1	2.01e-55	0.075735	6.8e-54
ENSMFAG00000035855	2.46e-55	-0.162722	8.32e-54
CHST15	2.86e-55	0.12987	9.66e-54
SHF	3.27e-55	-0.0314552	1.1e-53
ARL6IP1	3.29e-55	0.198173	1.11e-53
CAMK2G	3.29e-55	-0.179987	1.11e-53
CACNA1E	3.76e-55	-0.0246446	1.26e-53
TGFBR2	5.78e-55	0.068671	1.93e-53
LRRK2	8.51e-55	0.153787	2.84e-53
DDN	9.55e-55	-0.0637712	3.18e-53
UACA	9.72e-55	-0.181357	3.23e-53
FXYD6	1.35e-54	0.230335	4.49e-53
STARD4	1.4e-54	0.109964	4.63e-53
PPFIA2	1.47e-54	0.20637	4.88e-53
SETD7	1.52e-54	0.188561	5.02e-53
ESAM	2.54e-54	0.0824348	8.36e-53
GLDC	2.62e-54	0.098496	8.61e-53
PPIF	3.3e-54	0.171297	1.08e-52
MYL12A	3.32e-54	0.173937	1.09e-52
SLC2A8	3.72e-54	0.0902941	1.22e-52
GRM2	4.32e-54	-0.0292741	1.41e-52
MAGED2	4.87e-54	0.157641	1.59e-52
SEC11C	5.91e-54	-0.246469	1.92e-52
DRP2	8.24e-54	-0.0801135	2.67e-52
CPE	1.14e-53	0.172066	3.7e-52
EXTL2	1.29e-53	0.220258	4.16e-52
JCAD	1.36e-53	-0.0249583	4.37e-52
AKR1B1	1.76e-53	0.170003	5.66e-52
RTN3	1.85e-53	-0.157102	5.95e-52
FAM81A	2.14e-53	-0.151071	6.88e-52
ENSMFAG00000034356	2.25e-53	0.16967	7.21e-52
PRRC2C	2.52e-53	-0.21506	8.06e-52
ZMYND8	5.29e-53	-0.265227	1.69e-51
ENSMFAG00000034285	6.46e-53	0.0750617	2.06e-51
INSYN2	6.52e-53	0.0291756	2.07e-51
SLC23A2	7.66e-53	0.132042	2.43e-51
NSG2	8.04e-53	-0.206085	2.55e-51
CAB39L	8.58e-53	-0.232794	2.72e-51
PLEKHD1	9.62e-53	0.0644846	3.04e-51
PTK2B	1.38e-52	-0.249904	4.36e-51
ENSMFAG00000038380	1.91e-52	0.256619	6.01e-51
MAP2K6	2.34e-52	-0.113249	7.34e-51
DDIT3	2.53e-52	0.144009	7.94e-51
SLC4A7	3.73e-52	0.187808	1.17e-50
DHX40	5.78e-52	0.189041	1.81e-50
WFIKKN1	5.9e-52	-0.0998507	1.84e-50
ENSMFAG00000013894	9.47e-52	-0.0148843	2.95e-50
EGR3	1.45e-51	-0.124584	4.51e-50
MEST	1.75e-51	-0.0987547	5.43e-50
SMAP2	2.07e-51	-0.234913	6.41e-50
ENSMFAG00000039862	2.29e-51	0.164474	7.09e-50
RPSA	3.78e-51	0.163791	1.17e-49
CAMTA2	3.79e-51	-0.230722	1.17e-49
ATP1A1	4.2e-51	-0.158062	1.29e-49
EHD3	5.25e-51	0.171428	1.61e-49
SMARCA2	6.61e-51	-0.183776	2.03e-49
CHPF	7.79e-51	0.148052	2.38e-49
KIAA1522	1.04e-50	-0.0849703	3.17e-49
KLF10	1.17e-50	-0.109349	3.58e-49
FRMD6	1.3e-50	-0.0504266	3.96e-49
NECAB3	1.6e-50	-0.143691	4.86e-49
RASL10A	2.21e-50	-0.0480002	6.71e-49
ID4	2.73e-50	0.159489	8.26e-49
MATK	2.91e-50	-0.1943	8.81e-49
PLD3	3.24e-50	-0.206362	9.78e-49
ENSMFAG00000043170	3.97e-50	0.156925	1.2e-48
SLC25A27	4.46e-50	0.180843	1.34e-48
CIRBP	5.82e-50	0.173542	1.75e-48
COL19A1	7.26e-50	-0.0390262	2.18e-48
KPNA2	7.88e-50	0.131463	2.36e-48
CDK19	8.1e-50	-0.213624	2.42e-48
ATF4	1.14e-49	0.1945	3.39e-48
CSGALNACT1	1.26e-49	-0.0940063	3.75e-48
ENSMFAG00000036111	1.39e-49	0.18263	4.14e-48
MAPK1	1.64e-49	-0.216188	4.86e-48
TNIP3	1.67e-49	0.204359	4.94e-48
BAG1	3.06e-49	0.181386	9.06e-48
ENSMFAG00000043279	4.47e-49	-0.231817	1.32e-47
CRTAC1	4.75e-49	0.0914513	1.4e-47
ENSMFAG00000030964	5.1e-49	0.175137	1.5e-47
SYNGR1	8.1e-49	0.209604	2.38e-47
BHLHE40	8.69e-49	-0.194586	2.55e-47
CTNNB1	8.79e-49	-0.276918	2.58e-47
NETO1	1.03e-48	0.0564177	3e-47
EYA1	1.05e-48	-0.0167736	3.06e-47
CDR2L	1.56e-48	0.0919374	4.55e-47
SERF2	1.9e-48	0.157012	5.53e-47
PIWIL4	2.26e-48	0.0219201	6.58e-47
PLEKHB2	2.76e-48	0.23436	8e-47
DLG5	2.98e-48	0.164432	8.63e-47
CIAO2B	3.73e-48	0.164495	1.08e-46
TMEM50B	4.79e-48	0.192133	1.38e-46
RASA1	5.84e-48	-0.179161	1.68e-46
PCBP3	6.46e-48	0.112384	1.86e-46
GNPTAB	6.48e-48	0.127352	1.86e-46
MYBPHL	7.22e-48	-0.140137	2.07e-46
KCNH2	7.59e-48	-0.0162514	2.18e-46
SEZ6L2	1.04e-47	-0.159492	2.98e-46
ENSMFAG00000040254	1.08e-47	0.174973	3.08e-46
ENSMFAG00000030228	1.15e-47	0.191703	3.29e-46
NDUFAB1	1.17e-47	0.163164	3.33e-46
CD81	1.35e-47	0.216886	3.84e-46
AOX1	1.41e-47	0.037659	4.01e-46
PPIB	1.62e-47	0.185848	4.6e-46
ENSMFAG00000006345	1.72e-47	0.17444	4.85e-46
NRIP3	1.87e-47	0.177638	5.29e-46
GGT7	1.96e-47	0.22693	5.53e-46
ENSMFAG00000045681	1.98e-47	-0.0147112	5.59e-46
MAP6D1	2.22e-47	-0.151181	6.23e-46
ZNF684	2.23e-47	0.109975	6.26e-46
UTRN	3.01e-47	-0.0448535	8.44e-46
OSBPL6	3.5e-47	0.244021	9.78e-46
SLC25A4	3.7e-47	0.164217	1.03e-45
TRMT9B	3.86e-47	0.0989603	1.08e-45
C1QL3	4.23e-47	-0.0312434	1.18e-45
SELENOS	4.57e-47	0.195858	1.27e-45
IFT122	5.03e-47	-0.2018	1.4e-45
DSTN	5.37e-47	0.151978	1.49e-45
ANK2	5.65e-47	-0.230737	1.56e-45
RACK1	9.44e-47	0.161532	2.61e-45
IGSF3	1.2e-46	-0.0583189	3.3e-45
ARNT2	1.54e-46	-0.151092	4.24e-45
GRIN2C	1.75e-46	0.0354379	4.81e-45
PKIG	1.81e-46	-0.231213	4.97e-45
SCN7A	2.07e-46	0.0294707	5.66e-45
ENSMFAG00000035835	2.7e-46	0.209087	7.38e-45
EML4	3.13e-46	0.0984436	8.55e-45
ADSSL1	3.44e-46	-0.0881992	9.38e-45
ATG9B	3.58e-46	-0.0516418	9.75e-45
GNB5	3.72e-46	0.21228	1.01e-44
PCSK6	4.04e-46	0.0318385	1.1e-44
CNIH3	4.43e-46	0.115987	1.2e-44
GUK1	4.43e-46	0.182289	1.2e-44
CDC40	5.64e-46	-0.253252	1.53e-44
JAK1	6.09e-46	0.167832	1.64e-44
EML2	6.54e-46	0.147175	1.76e-44
RIPK4	6.79e-46	0.0270699	1.83e-44
RAPGEF5	7.03e-46	-0.214135	1.89e-44
PRMT2	7.25e-46	-0.224689	1.95e-44
LKAAEAR1	8.5e-46	-0.0312904	2.28e-44
ENSMFAG00000007314	1e-45	-0.0685416	2.69e-44
BNIP3	1.17e-45	-0.164359	3.12e-44
NOL3	1.27e-45	0.154211	3.39e-44
OSBPL3	1.38e-45	-0.0979194	3.68e-44
SERINC2	1.67e-45	0.0491595	4.45e-44
PYGB	2.76e-45	0.166402	7.34e-44
ALDH1A3	3.77e-45	0.0174869	1e-43
ENSMFAG00000001777	4.33e-45	-0.143918	1.15e-43
RHOBTB1	4.49e-45	0.0648924	1.19e-43
CDK14	4.97e-45	-0.185019	1.31e-43
CSRP2	4.99e-45	0.18084	1.32e-43
RELT	5.57e-45	0.130878	1.47e-43
TSC22D1	7.83e-45	-0.15679	2.06e-43
BARD1	8.53e-45	0.050007	2.24e-43
ADCYAP1	9.03e-45	0.0987129	2.37e-43
IFNGR1	1.01e-44	0.123196	2.63e-43
PPFIBP2	1.14e-44	-0.0553824	2.98e-43
MAPK9	1.17e-44	0.183868	3.05e-43
NDUFB2	1.27e-44	0.151552	3.3e-43
OCIAD2	1.64e-44	-0.193804	4.26e-43
SSBP4	1.71e-44	-0.227951	4.45e-43
SPARCL1	1.81e-44	0.130829	4.69e-43
MCTP1	1.81e-44	-0.117925	4.69e-43
UQCRQ	1.86e-44	0.149417	4.81e-43
ATRNL1	2.24e-44	0.0521349	5.79e-43
GFRA2	2.32e-44	-0.079724	5.98e-43
CEP70	3.25e-44	-0.185366	8.38e-43
CACNB3	3.85e-44	-0.19194	9.91e-43
TSPAN13	5.25e-44	0.215513	1.35e-42
PPM1K	5.31e-44	0.187578	1.36e-42
GRSF1	5.42e-44	0.160375	1.39e-42
HS3ST5	5.77e-44	-0.0594589	1.48e-42
NDUFA2	6.05e-44	0.147534	1.55e-42
NRG1	9.43e-44	-0.0822247	2.4e-42
CISD1	2.09e-43	0.167816	5.31e-42
SPCS1	2.58e-43	0.163713	6.56e-42
ENSMFAG00000037643	3.73e-43	0.160949	9.46e-42
RTN4R	3.87e-43	-0.20902	9.81e-42
CAMK2N1	3.99e-43	-0.149698	1.01e-41
DYNC1I2	4.49e-43	0.18769	1.14e-41
RASSF8	4.59e-43	0.0661654	1.16e-41
STMP1	4.6e-43	0.178105	1.16e-41
ENSMFAG00000003406	4.61e-43	-0.214212	1.16e-41
TSPAN18	4.79e-43	0.0142321	1.21e-41
SMYD2	6.8e-43	0.147206	1.71e-41
PLCH1	1e-42	-0.142205	2.52e-41
PPP2R5B	1.01e-42	0.179756	2.53e-41
KLHL4	1.1e-42	0.126387	2.74e-41
TNFRSF21	1.46e-42	0.111783	3.65e-41
BRI3	1.67e-42	0.151284	4.15e-41
OSTF1	2.02e-42	0.171184	5.03e-41
PGK1	2.65e-42	0.17662	6.59e-41
SV2A	2.68e-42	0.213033	6.65e-41
CASQ2	3.19e-42	0.0138304	7.92e-41
SLC6A1	3.54e-42	-0.113749	8.77e-41
SEMA4G	4.16e-42	0.0483497	1.03e-40
NCAN	4.46e-42	0.154646	1.1e-40
COL12A1	4.47e-42	-0.0497428	1.1e-40
ABTB1	6.59e-42	-0.160129	1.62e-40
ENSMFAG00000033843	7.63e-42	0.161694	1.88e-40
CBX6	8.27e-42	-0.182016	2.03e-40
PYGM	9.36e-42	0.0747363	2.29e-40
BZW2	9.49e-42	0.155518	2.32e-40
DMD	9.99e-42	0.0620408	2.44e-40
ENSMFAG00000042375	1.12e-41	0.14182	2.73e-40
TP53INP2	1.15e-41	0.09644	2.82e-40
MID1	1.22e-41	0.105906	2.97e-40
RASSF2	1.28e-41	0.0228374	3.11e-40
RAB18	1.33e-41	0.184773	3.23e-40
PTPRO	1.38e-41	0.0991419	3.35e-40
CDKL1	1.44e-41	-0.0776597	3.5e-40
ENSMFAG00000044826	1.61e-41	0.0129789	3.91e-40
RHOV	1.63e-41	-0.051131	3.95e-40
BOLA3	1.71e-41	0.156251	4.13e-40
NEURL1	1.91e-41	-0.178203	4.61e-40
PPFIBP1	2.52e-41	-0.114183	6.07e-40
GLRB	2.82e-41	0.177397	6.77e-40
ARPC5L	2.93e-41	-0.240048	7.03e-40
KIF21A	2.97e-41	0.171768	7.12e-40
BAHD1	3.24e-41	-0.0508126	7.74e-40
LMO1	3.78e-41	-0.0262031	9.02e-40
COPS8	4e-41	0.155934	9.55e-40
ELOVL7	5.05e-41	0.0645858	1.2e-39
WDR47	5.36e-41	-0.186704	1.28e-39
FAM213A	5.97e-41	-0.22759	1.42e-39
YBX3	7.81e-41	0.0260435	1.85e-39
SLC12A8	8.06e-41	-0.0209755	1.91e-39
AUTS2	9.28e-41	0.110242	2.2e-39
SPCS2	1.35e-40	0.149404	3.19e-39
HAPLN4	1.41e-40	0.190723	3.33e-39
ENSMFAG00000003119	1.52e-40	0.0219585	3.59e-39
CCDC12	1.57e-40	-0.209718	3.69e-39
MPC2	1.71e-40	0.175197	4.02e-39
STRBP	1.82e-40	0.183568	4.28e-39
COX6A1	1.95e-40	0.146304	4.58e-39
RUFY4	2.07e-40	0.004219	4.85e-39
UROS	2.37e-40	0.161199	5.53e-39
NCAM2	2.39e-40	-0.0874581	5.59e-39
NFASC	2.54e-40	0.185527	5.92e-39
LITAF	2.68e-40	0.0737541	6.24e-39
TESC	2.99e-40	0.172451	6.95e-39
SYT14	3.08e-40	0.131634	7.15e-39
AFP	3.3e-40	-0.0674573	7.67e-39
PAK1	3.93e-40	-0.140875	9.11e-39
DENND5A	4.18e-40	0.104545	9.67e-39
ANKRD28	4.62e-40	-0.0992953	1.07e-38
CYBA	5.18e-40	0.100357	1.2e-38
SLC22A17	6.6e-40	0.194788	1.52e-38
ZNRF1	8.6e-40	0.174586	1.98e-38
RHOQ	9.12e-40	0.0835131	2.1e-38
CYP46A1	1.52e-39	0.151878	3.49e-38
NPR1	1.97e-39	0.0277517	4.52e-38
RORA	2.38e-39	0.198381	5.44e-38
RDH12	2.61e-39	0.148043	5.98e-38
RFTN1	2.78e-39	-0.0974141	6.34e-38
ATP13A2	3.11e-39	0.187199	7.1e-38
CLEC2L	3.19e-39	0.0513656	7.26e-38
GNA14	3.35e-39	-0.113511	7.62e-38
PCSK1	3.62e-39	-0.206376	8.22e-38
SCAMP1	3.67e-39	0.194515	8.33e-38
F12	4.22e-39	-0.0901751	9.57e-38
MINOS1	4.44e-39	0.137719	1.01e-37
GPR155	4.6e-39	0.178757	1.04e-37
INPP5D	6.65e-39	-0.0335516	1.5e-37
EFR3A	6.79e-39	0.17195	1.53e-37
PTEN	7.12e-39	0.180018	1.6e-37
ENSMFAG00000038117	7.69e-39	-0.134274	1.73e-37
OLFML2A	8.72e-39	-0.0477119	1.96e-37
ANAPC4	1.09e-38	0.122209	2.44e-37
CCKBR	1.11e-38	-0.0449217	2.49e-37
PRKAR2B	1.17e-38	-0.0902822	2.63e-37
MRPL15	1.49e-38	0.125259	3.33e-37
AES	1.51e-38	0.194509	3.36e-37
OPN3	1.81e-38	-0.117792	4.03e-37
CS	1.84e-38	0.156611	4.09e-37
GABRB2	2.26e-38	0.183907	5.03e-37
NOX3	2.28e-38	-0.0438379	5.07e-37
PRKCG	2.37e-38	0.0213268	5.27e-37
PDE4A	2.78e-38	0.153122	6.17e-37
PPP2R5E	2.83e-38	0.217972	6.26e-37
IGFBP2	3.16e-38	0.164461	7e-37
RAP1GAP	3.17e-38	0.18559	7.01e-37
SEMA5A	3.39e-38	-0.0061556	7.47e-37
EFNA5	3.43e-38	-0.103574	7.57e-37
ABI3BP	4.14e-38	-0.02095	9.12e-37
RSPH1	4.86e-38	-0.0501993	1.07e-36
EXTL1	5.36e-38	-0.121039	1.18e-36
CAMK1G	9.43e-38	-0.0490629	2.07e-36
STXBP6	1.1e-37	0.0129416	2.4e-36
INPP5A	1.12e-37	0.126182	2.44e-36
SPCS3	1.21e-37	0.141485	2.65e-36
FEZ1	1.35e-37	0.15831	2.96e-36
RNF175	1.55e-37	0.0411883	3.38e-36
TMC6	1.6e-37	0.117282	3.49e-36
RAP2A	1.69e-37	-0.118354	3.67e-36
ZBTB18	1.93e-37	0.198132	4.2e-36
TFG	1.99e-37	0.112309	4.32e-36
RPS10	2.35e-37	0.14492	5.1e-36
SHROOM2	2.76e-37	-0.0831452	5.97e-36
TRERF1	2.86e-37	-0.140354	6.17e-36
GABARAPL1	2.89e-37	0.142756	6.23e-36
CANX	3.36e-37	0.211985	7.23e-36
RAB3GAP2	3.84e-37	0.177371	8.26e-36
RIMS1	4.73e-37	-0.157882	1.02e-35
CTSB	4.98e-37	-0.204967	1.07e-35
MINDY2	5.85e-37	0.157743	1.25e-35
KDF1	7.03e-37	0.0264135	1.51e-35
NLK	1.06e-36	-0.156998	2.28e-35
KCNC4	1.15e-36	-0.138123	2.45e-35
FAM57B	1.3e-36	0.163337	2.77e-35
ENSMFAG00000028542	1.3e-36	0.0766518	2.77e-35
SCN5A	1.36e-36	-0.0451304	2.9e-35
SEL1L3	2.08e-36	0.115649	4.43e-35
HIVEP2	3.44e-36	-0.203035	7.3e-35
NDST4	3.45e-36	0.0750673	7.32e-35
PLCE1	4.49e-36	-0.0199774	9.53e-35
IPO5	4.94e-36	0.159956	1.05e-34
CCND1	4.98e-36	-0.0552886	1.05e-34
RASL10B	5.32e-36	-0.124754	1.12e-34
TSPAN3	5.98e-36	0.181273	1.26e-34
C12orf57	6.15e-36	-0.13236	1.3e-34
C5orf24	6.73e-36	-0.167796	1.42e-34
RTN4RL2	7.06e-36	0.0886315	1.48e-34
PALM	7.66e-36	-0.148443	1.61e-34
ENSMFAG00000034129	8.45e-36	0.140354	1.77e-34
DIXDC1	8.85e-36	-0.204889	1.85e-34
FNDC4	8.95e-36	-0.20138	1.87e-34
BAIAP2L2	9.32e-36	-0.0609834	1.95e-34
ENPP2	1.02e-35	0.046484	2.13e-34
ENSMFAG00000035854	1.11e-35	0.174545	2.32e-34
PEBP4	1.11e-35	0.143163	2.32e-34
DPP4	1.18e-35	-0.0216579	2.45e-34
IDH3G	1.2e-35	0.142025	2.5e-34
MTHFD2	1.2e-35	0.110842	2.5e-34
SELENOT	1.26e-35	0.135031	2.61e-34
TBRG1	1.45e-35	0.179165	3e-34
COG2	1.48e-35	0.117963	3.05e-34
NDUFA10	1.51e-35	0.158521	3.12e-34
ENSMFAG00000035858	1.64e-35	0.164858	3.39e-34
NFKBIA	2.36e-35	-0.201611	4.87e-34
ATP6V1B2	2.9e-35	0.216669	5.98e-34
ENSMFAG00000036062	3.06e-35	0.134367	6.29e-34
EPDR1	3.37e-35	0.0925466	6.92e-34
ICAM5	3.82e-35	-0.01119	7.83e-34
LPGAT1	3.96e-35	0.163434	8.11e-34
NGB	5.52e-35	-0.124214	1.13e-33
PPP1CC	5.52e-35	0.131424	1.13e-33
COPE	5.95e-35	0.130333	1.21e-33
SLC39A6	6.09e-35	0.110239	1.24e-33
SAT1	6.5e-35	0.171993	1.32e-33
ADI1	7.42e-35	0.146794	1.51e-33
ENSMFAG00000003931	9.17e-35	-0.190306	1.86e-33
VSTM2L	1e-34	-0.107741	2.04e-33
EMX1	1.03e-34	-0.204765	2.1e-33
MAPK13	1.05e-34	-0.0965834	2.12e-33
SMARCC1	1.05e-34	-0.116865	2.12e-33
ASXL3	1.27e-34	-0.0377861	2.56e-33
SIPA1L2	1.4e-34	0.180048	2.83e-33
ENSMFAG00000046334	1.65e-34	0.138828	3.33e-33
UQCC1	1.71e-34	0.135072	3.44e-33
ANKRD12	1.86e-34	-0.186204	3.74e-33
GCA	1.91e-34	-0.165537	3.84e-33
PAFAH1B2	2.04e-34	0.203608	4.09e-33
CAPS2	2.33e-34	-0.128219	4.68e-33
HIVEP1	2.68e-34	-0.108028	5.36e-33
ARHGEF10L	3.24e-34	0.0542174	6.48e-33
ENSMFAG00000035190	3.36e-34	0.134746	6.72e-33
ENSMFAG00000003416	3.39e-34	0.13315	6.77e-33
FHOD1	3.82e-34	0.0502514	7.61e-33
UBE2B	3.97e-34	-0.156492	7.9e-33
FAM126A	3.98e-34	0.0785239	7.92e-33
TNNT1	4.04e-34	-0.25281	8.03e-33
ACTR3	4.21e-34	0.132151	8.35e-33
PDZD2	4.33e-34	-0.00954884	8.58e-33
CACNA2D1	4.94e-34	-0.125768	9.79e-33
KCNC1	5.15e-34	0.207351	1.02e-32
GABRA5	5.7e-34	-0.0401724	1.13e-32
TRAPPC1	8.76e-34	0.136621	1.73e-32
MRTFB	9.23e-34	-0.0694718	1.82e-32
MMD	9.43e-34	-0.162616	1.86e-32
PLCH2	9.91e-34	0.0995312	1.95e-32
ENSMFAG00000002580	1.09e-33	0.00673331	2.15e-32
ERG28	1.11e-33	0.148141	2.17e-32
CA7	1.18e-33	0.133264	2.32e-32
NLRP6	1.62e-33	-0.00737731	3.18e-32
AIFM3	1.92e-33	0.153482	3.76e-32
KANK4	2.41e-33	0.045221	4.71e-32
ENSMFAG00000033189	2.51e-33	-0.0800451	4.9e-32
MKKS	2.57e-33	0.170422	5.01e-32
SEC14L1	3.12e-33	0.154652	6.08e-32
ENSMFAG00000036930	3.29e-33	0.0731902	6.4e-32
LRRTM3	3.71e-33	-0.0823704	7.22e-32
FNDC5	4.59e-33	0.11735	8.92e-32
PDGFRB	5.04e-33	-0.0805358	9.78e-32
HSPA5	5.07e-33	0.167254	9.82e-32
NKD1	5.28e-33	0.0107702	1.02e-31
NDUFA12	5.44e-33	0.138479	1.05e-31
CSTB	5.73e-33	0.13424	1.11e-31
GDA	6.33e-33	-0.0591147	1.22e-31
CKMT2	6.39e-33	0.0751961	1.23e-31
NUMBL	7.71e-33	-0.0873496	1.48e-31
ERICH1	7.84e-33	0.140907	1.51e-31
PIP4K2C	9.08e-33	-0.131774	1.74e-31
VANGL2	9.18e-33	0.0765549	1.76e-31
CYTH3	1.01e-32	0.110146	1.93e-31
PLBD2	1.14e-32	0.107824	2.18e-31
CAPN12	1.26e-32	-0.0355065	2.41e-31
AOAH	1.6e-32	0.117679	3.06e-31
SPOCK3	1.74e-32	0.0209336	3.32e-31
ENSMFAG00000039281	2.04e-32	0.118128	3.9e-31
PLCXD3	2.41e-32	0.058358	4.59e-31
MATN2	2.49e-32	-0.0402265	4.73e-31
ZFAND5	2.53e-32	-0.180875	4.81e-31
ENSMFAG00000038649	3e-32	-0.0274463	5.69e-31
DTX4	3.11e-32	-0.0289712	5.9e-31
GSTM5	4.27e-32	-0.189812	8.09e-31
GBA2	4.54e-32	0.0987549	8.58e-31
SSR4	4.56e-32	0.141247	8.62e-31
C3orf58	4.66e-32	-0.0777753	8.8e-31
CLTA	4.77e-32	0.134049	8.99e-31
BLVRA	4.85e-32	0.119902	9.14e-31
ITGAV	5.14e-32	0.0658965	9.68e-31
DNPH1	5.53e-32	0.053922	1.04e-30
SQSTM1	5.58e-32	0.155376	1.05e-30
OGDH	5.73e-32	0.124748	1.07e-30
PRDX6	6.88e-32	0.122672	1.29e-30
UBE2H	7.31e-32	0.155694	1.37e-30
ITM2B	7.66e-32	0.134198	1.43e-30
BCOR	7.98e-32	-0.0601273	1.49e-30
SPINT2	8.55e-32	0.139291	1.6e-30
HECW1	8.64e-32	-0.0748455	1.61e-30
NSF	8.76e-32	0.228077	1.63e-30
SLC36A4	9.04e-32	0.161722	1.68e-30
LIN7C	9.06e-32	-0.185202	1.68e-30
APOE	1.04e-31	0.236142	1.92e-30
ENSMFAG00000029793	1.04e-31	0.14531	1.92e-30
RAB40B	1.06e-31	-0.157352	1.96e-30
DHRS3	1.22e-31	0.136254	2.26e-30
FABP3	1.34e-31	0.149377	2.47e-30
VWC2L	1.4e-31	0.0145155	2.58e-30
PLCL1	1.46e-31	-0.126461	2.7e-30
ENSMFAG00000032070	1.56e-31	0.114036	2.87e-30
PAFAH1B3	2.36e-31	-0.184405	4.35e-30
B4GALNT3	2.37e-31	0.0588835	4.36e-30
CD302	2.57e-31	0.0529136	4.72e-30
GTF2I	2.68e-31	0.146084	4.91e-30
PPL	2.86e-31	-0.0946668	5.25e-30
ERP29	3.2e-31	0.143709	5.87e-30
CERS4	3.54e-31	0.0735639	6.48e-30
CDH7	3.83e-31	-0.0101632	7.01e-30
CTNNBIP1	4.01e-31	0.126447	7.33e-30
NDUFA1	4.45e-31	0.123422	8.12e-30
ACTR6	5.27e-31	0.152147	9.6e-30
CHORDC1	5.89e-31	0.153808	1.07e-29
TOM1	6.03e-31	0.0735872	1.1e-29
NRIP1	6.06e-31	-0.119274	1.1e-29
REEP1	6.66e-31	0.129606	1.21e-29
HACD2	8.78e-31	-0.16239	1.59e-29
EMX2	9.27e-31	-0.155046	1.68e-29
CAV1	1.09e-30	-0.139887	1.97e-29
HSPB6	1.34e-30	-0.182895	2.42e-29
ENSMFAG00000033944	1.41e-30	0.142081	2.55e-29
ENSMFAG00000030761	1.55e-30	-0.135946	2.8e-29
SPP1	1.98e-30	-0.0852563	3.57e-29
TUBB4B	2.2e-30	-0.175293	3.96e-29
TIPARP	2.28e-30	0.0381553	4.11e-29
CHD5	2.32e-30	-0.167482	4.16e-29
HSPA4L	2.4e-30	0.116703	4.3e-29
ENSMFAG00000045541	2.43e-30	0.123513	4.37e-29
ISCA2	2.9e-30	0.137387	5.19e-29
PELI3	2.93e-30	-0.120109	5.25e-29
KCNH4	3.51e-30	-0.024741	6.27e-29
BCL11A	3.88e-30	-0.178773	6.93e-29
ENSMFAG00000003875	3.89e-30	0.114174	6.94e-29
TNFAIP8L3	3.91e-30	-0.115437	6.97e-29
SLC4A8	4.19e-30	0.106821	7.46e-29
NDFIP1	4.29e-30	0.130339	7.63e-29
PLPP2	5.36e-30	-0.00897139	9.53e-29
RGS19	6.05e-30	-0.0431973	1.07e-28
FAM49B	6.23e-30	-0.189406	1.11e-28
IL4R	7.73e-30	-0.00676905	1.37e-28
SLCO4A1	8.65e-30	-0.0308557	1.53e-28
RBFOX2	8.96e-30	0.136255	1.58e-28
PDRG1	9.06e-30	0.116442	1.6e-28
TAX1BP1	9.23e-30	0.162263	1.63e-28
ARHGAP24	1.2e-29	-0.0233036	2.12e-28
EPHB6	1.27e-29	-0.186	2.24e-28
ENSMFAG00000031571	1.31e-29	0.033274	2.3e-28
TNNI3	1.49e-29	-0.0730982	2.62e-28
TXN2	1.55e-29	0.154997	2.73e-28
PTK2	2.13e-29	0.113956	3.73e-28
SESN2	2.61e-29	0.0447852	4.57e-28
BID	2.71e-29	-0.088461	4.74e-28
ENSMFAG00000026126	2.71e-29	0.122947	4.74e-28
PPP2R1A	2.77e-29	0.166726	4.85e-28
CTSL	3.5e-29	0.12485	6.11e-28
DGKZ	3.51e-29	0.177835	6.13e-28
FGD4	3.87e-29	0.014989	6.74e-28
SYNE1	3.91e-29	-0.148269	6.81e-28
PITX3	4.09e-29	0.0132991	7.11e-28
TECR	4.72e-29	0.14846	8.19e-28
TSPAN7	4.72e-29	-0.114008	8.19e-28
KIAA1211	5.71e-29	0.0640183	9.9e-28
CTNNA1	5.78e-29	-0.100155	1e-27
AKAP9	7.99e-29	-0.126929	1.38e-27
DYNC1LI2	8.2e-29	0.174897	1.42e-27
NFE2L2	8.72e-29	-0.0948501	1.51e-27
MYO1B	8.85e-29	0.11617	1.53e-27
AGL	9.12e-29	0.141741	1.57e-27
CCDC92	9.47e-29	-0.162061	1.63e-27
PLEKHA6	1.05e-28	0.110589	1.81e-27
SLC41A1	1.12e-28	0.109658	1.93e-27
CRMP1	1.23e-28	0.132771	2.11e-27
CACNB1	1.3e-28	-0.107151	2.22e-27
CRIP2	1.43e-28	-0.160063	2.44e-27
PPP1R12C	1.9e-28	0.110151	3.26e-27
LAMA4	2.1e-28	0.0596815	3.6e-27
EXPH5	2.34e-28	-0.0315401	4.01e-27
ALDH2	3.57e-28	0.0942211	6.11e-27
DLD	3.86e-28	0.117285	6.58e-27
SERPING1	3.9e-28	-0.0186317	6.65e-27
NCK2	4.15e-28	-0.134873	7.07e-27
ATP5ME	4.38e-28	0.122168	7.46e-27
ACTN1	4.53e-28	0.154065	7.71e-27
SLC1A2	4.55e-28	-0.0755092	7.72e-27
ENSMFAG00000037534	4.58e-28	0.12835	7.77e-27
ARHGEF9	4.69e-28	-0.18166	7.95e-27
HDDC2	5.15e-28	0.162284	8.72e-27
MRPS12	5.6e-28	0.133035	9.47e-27
SDC2	5.78e-28	-0.0583639	9.77e-27
ENSMFAG00000037251	5.99e-28	0.173689	1.01e-26
AMOT	6.32e-28	-0.0305684	1.07e-26
NENF	6.55e-28	0.157593	1.1e-26
NPTX2	7.55e-28	-0.0730688	1.27e-26
EPB41	8.9e-28	-0.0944288	1.5e-26
B3GLCT	8.98e-28	0.103122	1.51e-26
SETBP1	8.98e-28	-0.106168	1.51e-26
TXNIP	1e-27	-0.0321013	1.68e-26
CALM3	1.15e-27	-0.099971	1.93e-26
GBF1	1.15e-27	0.076849	1.93e-26
FBXL14	1.48e-27	0.0627535	2.47e-26
CCDC47	1.5e-27	-0.143887	2.5e-26
AKNA	1.52e-27	-0.0435898	2.53e-26
ZNF706	1.53e-27	0.147836	2.56e-26
RYR1	1.63e-27	0.0177378	2.72e-26
DAAM1	1.64e-27	0.162017	2.73e-26
CAV2	1.72e-27	-0.0608815	2.86e-26
PARK7	1.77e-27	0.124476	2.94e-26
ENSMFAG00000043427	1.78e-27	-0.0791714	2.95e-26
ACTN2	1.85e-27	0.0191207	3.08e-26
NDUFS4	2.1e-27	0.12834	3.49e-26
ENSMFAG00000007224	2.41e-27	0.123958	3.99e-26
MSMO1	2.53e-27	0.0685791	4.19e-26
LSM6	2.6e-27	0.140129	4.3e-26
RUNX1T1	2.64e-27	0.0556409	4.36e-26
ANOS1	2.86e-27	0.0476593	4.71e-26
ENSMFAG00000000699	2.95e-27	0.137727	4.87e-26
RXFP1	2.99e-27	0.0753704	4.92e-26
ANKRD13A	3.48e-27	0.0455382	5.72e-26
WWP1	3.6e-27	0.0746404	5.92e-26
ENSMFAG00000001387	3.97e-27	0.0432336	6.51e-26
MAPKAPK2	4.2e-27	0.0491899	6.89e-26
SEMA4C	4.57e-27	-0.0715299	7.49e-26
RPS6KL1	4.75e-27	0.0942744	7.77e-26
TLE3	4.94e-27	-0.0808508	8.08e-26
HERC3	5.31e-27	0.119213	8.68e-26
HINT2	5.4e-27	0.122473	8.81e-26
ENSMFAG00000032956	5.78e-27	0.106743	9.43e-26
EPHX2	6.14e-27	0.0192368	1e-25
OLFM2	6.49e-27	-0.168344	1.06e-25
GABRG3	6.73e-27	0.0845943	1.09e-25
ENSMFAG00000032685	7.04e-27	-0.0702857	1.14e-25
ATP5MG	8.33e-27	0.114703	1.35e-25
SLC25A46	8.9e-27	0.102679	1.44e-25
NECTIN1	1.03e-26	0.0480004	1.66e-25
ATP10A	1.03e-26	-0.0336082	1.68e-25
MANEA	1.06e-26	0.0805478	1.71e-25
CD40	1.21e-26	0.0105494	1.96e-25
TBCA	1.32e-26	0.11131	2.13e-25
RMND5A	1.46e-26	0.150172	2.35e-25
ENDOG	1.53e-26	0.107298	2.47e-25
NUDT4	1.56e-26	-0.186664	2.51e-25
C2CD2	1.57e-26	0.099197	2.52e-25
ENSMFAG00000043424	1.59e-26	-0.163108	2.56e-25
HSPH1	1.85e-26	0.150399	2.97e-25
MORN2	1.87e-26	0.139631	3e-25
SEC24D	1.93e-26	0.0398188	3.1e-25
ZC2HC1A	1.95e-26	0.122457	3.13e-25
NKAIN1	2.25e-26	-0.0281195	3.6e-25
CENPS-CORT	2.38e-26	-0.130208	3.81e-25
SMAP1	2.46e-26	0.12449	3.93e-25
TBC1D7	2.48e-26	0.073681	3.97e-25
KCNH5	2.81e-26	-0.0298559	4.48e-25
ENSMFAG00000041085	2.86e-26	0.033069	4.55e-25
ENSMFAG00000009138	3.74e-26	-0.134412	5.96e-25
DPP6	4.43e-26	0.170663	7.04e-25
SNX10	4.56e-26	0.132186	7.25e-25
HRH3	5.68e-26	0.0496258	9.02e-25
PRDM2	6.15e-26	-0.179867	9.76e-25
ADGRV1	6.41e-26	-0.0546325	1.02e-24
GPAT4	6.46e-26	0.128226	1.02e-24
PDS5B	6.48e-26	-0.153903	1.03e-24
CENPM	6.82e-26	0.0928713	1.08e-24
EEF1A2	6.87e-26	0.0113585	1.09e-24
KLHL7	7.61e-26	0.0824672	1.2e-24
ENSMFAG00000047050	7.98e-26	0.0855862	1.26e-24
MAPK4	8.83e-26	-0.0696208	1.39e-24
H2AFZ	1.01e-25	-0.120374	1.58e-24
RND3	1.06e-25	0.0227528	1.67e-24
TMEM8B	1.06e-25	0.127284	1.67e-24
ARHGAP10	1.22e-25	-0.0757957	1.92e-24
TC2N	1.23e-25	-0.0920174	1.94e-24
MSI1	1.31e-25	-0.0224389	2.06e-24
HAPLN2	1.35e-25	0.050778	2.11e-24
NAE1	1.39e-25	0.12067	2.18e-24
PCNP	1.41e-25	0.136159	2.21e-24
PLEKHA5	1.45e-25	0.14301	2.27e-24
ACTR2	1.5e-25	0.173799	2.34e-24
PRKACB	1.52e-25	-0.147413	2.38e-24
NDUFC2	1.92e-25	0.1134	2.99e-24
ZNRF2	2.09e-25	0.0425929	3.25e-24
IQCJ-SCHIP1	2.14e-25	-0.146168	3.32e-24
GNS	2.18e-25	0.0496988	3.39e-24
CTIF	2.38e-25	0.101415	3.7e-24
PRSS16	2.4e-25	-0.0385094	3.72e-24
C12orf49	2.42e-25	0.113057	3.75e-24
NR1D2	2.71e-25	0.141808	4.2e-24
MFSD8	2.82e-25	0.0431035	4.37e-24
ASB5	2.83e-25	0.0234423	4.38e-24
PYURF	2.87e-25	0.125634	4.43e-24
METRNL	3.08e-25	-0.0292665	4.75e-24
UNC80	3.13e-25	0.130017	4.82e-24
ENSMFAG00000002879	3.35e-25	-0.115032	5.16e-24
ATAD2	3.41e-25	-0.0343887	5.25e-24
SPECC1	3.45e-25	-0.0981317	5.31e-24
TMEM147	3.56e-25	0.121551	5.46e-24
MFF	4.13e-25	0.146821	6.34e-24
NME1-NME2	4.34e-25	0.114795	6.65e-24
AP2S1	5.44e-25	0.12102	8.33e-24
LCA5	5.99e-25	-0.113989	9.17e-24
SLC6A11	6.15e-25	-0.0610356	9.41e-24
GHITM	6.24e-25	0.133875	9.53e-24
ENSMFAG00000035644	6.49e-25	0.00806782	9.9e-24
CCDC3	6.78e-25	-0.0458831	1.03e-23
UNC5B	9.33e-25	0.0337524	1.42e-23
CRTC1	9.66e-25	-0.0850047	1.47e-23
CNBP	9.76e-25	0.0931061	1.49e-23
ACSL6	1.1e-24	0.222326	1.67e-23
LRP1	1.1e-24	0.157539	1.68e-23
CALB1	1.16e-24	-0.0357867	1.76e-23
LSAMP	1.2e-24	0.116077	1.81e-23
FAM107A	1.22e-24	-0.0840584	1.84e-23
CLTC	1.37e-24	0.150306	2.07e-23
FAM216A	1.57e-24	0.123612	2.38e-23
R3HCC1	1.59e-24	0.139851	2.4e-23
NCOA3	1.62e-24	0.140664	2.44e-23
RPL8	1.67e-24	0.114932	2.51e-23
TFR2	1.73e-24	-0.0488558	2.61e-23
SMAD9	1.87e-24	0.114692	2.81e-23
PFKP	2.07e-24	-0.0581493	3.12e-23
TMEM144	2.08e-24	-0.0241164	3.13e-23
RAB6B	2.19e-24	0.14821	3.28e-23
MAP3K13	2.21e-24	0.12129	3.32e-23
AHCYL1	2.33e-24	0.130204	3.49e-23
ENSMFAG00000030959	2.43e-24	0.102196	3.65e-23
ARL2	2.51e-24	0.122242	3.75e-23
MED4	2.52e-24	0.126731	3.77e-23
FKBP1A	2.64e-24	-0.123506	3.95e-23
PALM2	2.79e-24	-0.100365	4.16e-23
ALDH1L1	2.96e-24	0.0568616	4.42e-23
ENSMFAG00000035118	3.22e-24	0.0986485	4.8e-23
DLG2	3.73e-24	-0.0484754	5.55e-23
IGF2R	3.92e-24	-0.0506503	5.84e-23
GMIP	4.08e-24	-0.0289096	6.07e-23
TIMM21	4.12e-24	0.101393	6.12e-23
NDUFA9	4.63e-24	0.0974789	6.87e-23
SH3KBP1	4.69e-24	-0.106015	6.97e-23
FAR2	5.12e-24	-0.071995	7.59e-23
ZFYVE21	5.23e-24	-0.135382	7.75e-23
FTCD	6.69e-24	-0.0191156	9.9e-23
CNDP2	6.76e-24	0.0885685	9.99e-23
RSAD1	7.59e-24	-0.0534527	1.12e-22
ENSMFAG00000024346	7.61e-24	0.126099	1.12e-22
ATP5PF	7.89e-24	0.1107	1.16e-22
VMP1	8.12e-24	0.117337	1.2e-22
ATP5F1D	9.41e-24	0.107038	1.39e-22
IDH2	9.83e-24	-0.127033	1.45e-22
BCAS2	1.04e-23	0.117893	1.52e-22
LZTS1	1.11e-23	0.0816492	1.64e-22
TMEM41B	1.14e-23	0.0816339	1.67e-22
TRHDE	1.14e-23	0.0422411	1.67e-22
RAB27A	1.19e-23	0.0578493	1.75e-22
ADGRB3	1.26e-23	-0.110659	1.85e-22
PRKCB	1.26e-23	-0.0225361	1.85e-22
RNF170	1.26e-23	0.103454	1.85e-22
SLC9A1	1.28e-23	0.101207	1.87e-22
TBC1D10A	1.29e-23	-0.0667938	1.88e-22
PHLDB2	1.37e-23	0.0672902	1.99e-22
TMEM38A	1.41e-23	-0.10127	2.05e-22
PAH	1.46e-23	0.0128997	2.13e-22
ENSMFAG00000002773	1.47e-23	0.114639	2.13e-22
DUSP1	1.49e-23	0.148756	2.17e-22
ENSMFAG00000045023	1.49e-23	0.0847215	2.17e-22
DNM3	1.58e-23	0.0584515	2.3e-22
ZSCAN31	1.69e-23	-0.100185	2.45e-22
ENSMFAG00000042918	1.8e-23	0.0950651	2.61e-22
PHC2	1.81e-23	0.113562	2.62e-22
MAP3K5	2e-23	-0.101977	2.9e-22
SMIM17	2.06e-23	-0.102463	2.97e-22
ENSMFAG00000003363	2.07e-23	0.0025338	2.99e-22
ENSMFAG00000000222	2.18e-23	0.0886832	3.15e-22
SRSF9	2.25e-23	0.121018	3.25e-22
PTPRG	2.43e-23	0.115496	3.51e-22
CDH18	2.71e-23	0.0620371	3.9e-22
ENSMFAG00000036093	2.75e-23	0.117034	3.96e-22
NBEA	2.83e-23	0.162945	4.07e-22
AKR1C1	2.92e-23	-0.138038	4.19e-22
ZMYND11	3.06e-23	-0.166763	4.39e-22
EAF2	3.35e-23	0.0147071	4.81e-22
LIMD2	3.39e-23	-0.0958535	4.85e-22
PLXNB1	3.4e-23	0.0469646	4.87e-22
PGF	3.43e-23	0.010283	4.9e-22
EMC9	3.44e-23	0.115756	4.92e-22
ENSMFAG00000038822	3.81e-23	0.119643	5.45e-22
TAGLN3	4.04e-23	-0.103736	5.77e-22
ENSMFAG00000046193	4.19e-23	0.115072	5.97e-22
NDUFA5	4.19e-23	0.103711	5.97e-22
MOB1A	4.38e-23	0.11412	6.24e-22
BDNF	4.45e-23	-0.0242749	6.32e-22
AKAP7	4.8e-23	0.141646	6.82e-22
DCBLD2	5.1e-23	0.0597567	7.24e-22
B9D2	5.18e-23	-0.120699	7.36e-22
ENSMFAG00000035517	5.26e-23	0.119526	7.46e-22
C2H3orf18	5.27e-23	0.0474668	7.46e-22
NRP2	5.41e-23	-0.024337	7.66e-22
GSE1	6.11e-23	-0.042178	8.64e-22
DDX24	6.49e-23	-0.106163	9.17e-22
NUBP2	6.49e-23	0.118111	9.17e-22
ENSMFAG00000036866	6.75e-23	0.113694	9.52e-22
ARHGAP22	7.08e-23	0.0455743	9.98e-22
ADAM22	7.15e-23	-0.0432746	1.01e-21
UBA3	7.22e-23	0.0924748	1.02e-21
CRACR2B	7.24e-23	-0.0243779	1.02e-21
BAIAP2	7.87e-23	-0.153326	1.11e-21
CNTN2	8.27e-23	-0.0749832	1.16e-21
FRAS1	8.31e-23	-0.0104357	1.17e-21
TET2	8.84e-23	0.0915332	1.24e-21
TMEM126A	8.93e-23	0.0930634	1.25e-21
AFF1	9.47e-23	0.0360445	1.33e-21
DPYS	9.7e-23	0.0990055	1.36e-21
ATP5F1E	9.94e-23	0.107363	1.39e-21
SIK3	1.04e-22	0.13219	1.45e-21
BIRC2	1.07e-22	0.107833	1.5e-21
FAM131A	1.16e-22	-0.0546309	1.61e-21
HEXB	1.3e-22	0.0477451	1.81e-21
AP2A1	1.51e-22	0.114738	2.1e-21
COMTD1	1.51e-22	0.117136	2.11e-21
STEAP2	1.53e-22	0.0571286	2.13e-21
HMGCR	1.6e-22	0.0621588	2.22e-21
C15orf61	1.62e-22	0.110086	2.25e-21
FKBP4	1.62e-22	0.108076	2.25e-21
ESCO1	1.74e-22	0.116387	2.41e-21
ELOVL3	1.75e-22	0.0279135	2.42e-21
SNTG1	1.77e-22	0.0874158	2.45e-21
GRHPR	1.83e-22	0.0812847	2.52e-21
FAM168A	1.96e-22	0.148062	2.7e-21
FOXP4	1.98e-22	-0.0243859	2.73e-21
ENSMFAG00000042392	2.02e-22	-0.0222478	2.79e-21
SIRT2	2.04e-22	0.102747	2.81e-21
GDPD1	2.36e-22	0.0896864	3.25e-21
CUEDC2	2.45e-22	0.127438	3.37e-21
ENSMFAG00000031509	2.64e-22	0.0188268	3.63e-21
WNT10B	2.64e-22	-0.0135238	3.63e-21
ENSMFAG00000037878	2.7e-22	0.0979912	3.71e-21
THSD7A	2.7e-22	-0.124353	3.71e-21
ZNF428	2.9e-22	-0.11839	3.98e-21
COL24A1	3e-22	-0.00458579	4.11e-21
AMPH	3.11e-22	0.17447	4.25e-21
ACOT13	3.17e-22	0.0783919	4.34e-21
PDZRN3	3.21e-22	-0.0797067	4.39e-21
FRMD4A	3.23e-22	0.0718956	4.41e-21
TIAM1	3.43e-22	-0.117953	4.68e-21
CCDC88A	3.48e-22	-0.153379	4.74e-21
ATP2C1	3.53e-22	0.0556706	4.81e-21
MYCBP2	3.54e-22	-0.129718	4.82e-21
ATP10D	3.55e-22	0.0806152	4.83e-21
ILVBL	3.59e-22	0.0391423	4.88e-21
ABHD10	3.61e-22	0.124889	4.9e-21
HPCA	3.76e-22	-0.210465	5.11e-21
ASAH1	3.98e-22	0.0813086	5.4e-21
ENSMFAG00000034477	4.17e-22	0.106172	5.65e-21
NSD3	4.24e-22	-0.18272	5.74e-21
PTPN13	4.47e-22	-0.0315298	6.04e-21
EXOC6	4.49e-22	-0.0476074	6.07e-21
ACLY	4.7e-22	0.0811546	6.36e-21
FKBP14	4.71e-22	0.0397722	6.36e-21
ATP6AP2	4.74e-22	0.117093	6.39e-21
CADM3	5.38e-22	-0.127959	7.25e-21
TUFM	5.43e-22	0.140237	7.31e-21
WFDC2	5.66e-22	-0.0988418	7.62e-21
DEPTOR	5.68e-22	0.116487	7.64e-21
ATP5MD	5.78e-22	0.105392	7.77e-21
UBXN2B	5.87e-22	0.086193	7.88e-21
PSMB10	6.06e-22	0.127392	8.14e-21
RTRAF	6.14e-22	0.0867795	8.23e-21
RHOBTB3	6.91e-22	0.117032	9.26e-21
TTN	6.97e-22	-0.0344367	9.34e-21
CLIP1	7.39e-22	0.106914	9.89e-21
RIMS4	7.44e-22	0.0777681	9.95e-21
LAMTOR2	7.76e-22	0.0899211	1.04e-20
MGAT4C	7.92e-22	0.0754929	1.06e-20
NUDCD3	8.26e-22	-0.143421	1.1e-20
GLRX	8.27e-22	0.119631	1.1e-20
FAM69B	8.34e-22	0.0709007	1.11e-20
ASAP2	8.84e-22	-0.0611804	1.18e-20
HSPB3	8.84e-22	0.0139932	1.18e-20
BICC1	9.79e-22	-0.00880884	1.3e-20
KCNS1	9.79e-22	-0.0929501	1.3e-20
FMNL2	9.83e-22	-0.0459209	1.3e-20
PIK3R1	1.1e-21	-0.159581	1.46e-20
TPT1	1.1e-21	0.103714	1.46e-20
MTX2	1.25e-21	0.110908	1.66e-20
RHBDL3	1.31e-21	0.0639683	1.73e-20
DHRS11	1.31e-21	0.0886996	1.73e-20
FXYD1	1.34e-21	-0.122616	1.77e-20
MMP1	1.36e-21	0.0149529	1.8e-20
OXR1	1.4e-21	0.128419	1.84e-20
C1QBP	1.4e-21	0.100057	1.85e-20
ENSMFAG00000030038	1.5e-21	-0.115145	1.98e-20
FMN1	1.52e-21	-0.0592138	2e-20
NDUFB1	1.53e-21	0.099854	2.01e-20
APOO	1.64e-21	0.116542	2.15e-20
HHATL	1.75e-21	0.0590164	2.3e-20
DCTN3	1.78e-21	0.115918	2.33e-20
PRDX5	1.92e-21	0.106678	2.51e-20
SNRPG	1.91e-21	0.113157	2.51e-20
DNM1	2.01e-21	-0.0668427	2.63e-20
MLIP	2.24e-21	-0.0141103	2.93e-20
TSPYL2	2.5e-21	-0.19466	3.27e-20
APLP1	2.55e-21	-0.156748	3.33e-20
FMOD	2.71e-21	-0.0151158	3.54e-20
CPA5	2.78e-21	-0.00567305	3.63e-20
LMBRD1	2.86e-21	-0.153444	3.73e-20
SLC25A11	2.88e-21	0.0913297	3.75e-20
SAT2	3.22e-21	0.128885	4.19e-20
ZDBF2	3.6e-21	-0.101102	4.69e-20
FAM20A	3.67e-21	-0.043774	4.77e-20
FGFR1OP2	3.69e-21	-0.151775	4.8e-20
PLXNA2	3.81e-21	-0.0178476	4.94e-20
ENSMFAG00000043733	3.83e-21	0.0605637	4.96e-20
GAS7	3.92e-21	-0.0879748	5.08e-20
ENSMFAG00000000784	3.97e-21	0.10465	5.14e-20
SNORC	4.04e-21	-0.0502842	5.23e-20
RUNX2	4.22e-21	0.0516825	5.46e-20
ADD2	4.57e-21	-0.0863536	5.91e-20
MYO5A	4.7e-21	0.11268	6.08e-20
DDX39A	4.8e-21	0.0795294	6.19e-20
COL14A1	4.96e-21	-0.0361207	6.39e-20
MPV17L	5.02e-21	0.0438832	6.47e-20
ENSMFAG00000045383	5.33e-21	-0.0148405	6.87e-20
ETFB	5.86e-21	0.108474	7.55e-20
TMEM9B	6.05e-21	0.123307	7.77e-20
GSTM3	6.6e-21	-0.152117	8.48e-20
CDKN2B	6.76e-21	-0.0467867	8.68e-20
NDUFAF4	6.87e-21	0.119447	8.82e-20
CMKLR1	7.37e-21	-0.0421192	9.45e-20
ENSMFAG00000032833	7.75e-21	-0.0168392	9.93e-20
UBL3	8.01e-21	0.153242	1.03e-19
RASGEF1B	8.7e-21	-0.0137345	1.11e-19
ERICH3	9.94e-21	-0.0833477	1.27e-19
PTGES2	1.01e-20	0.118626	1.28e-19
ENSMFAG00000034651	1.03e-20	0.126525	1.32e-19
ENSMFAG00000034345	1.09e-20	0.0962289	1.39e-19
RNF34	1.09e-20	0.105974	1.39e-19
KIF21B	1.15e-20	0.0426146	1.47e-19
SHMT2	1.23e-20	0.0584078	1.57e-19
COA5	1.32e-20	0.115137	1.67e-19
RUFY2	1.47e-20	-0.105313	1.87e-19
GDI2	1.63e-20	0.105721	2.07e-19
PGRMC1	1.67e-20	-0.150575	2.12e-19
PDZD11	1.71e-20	0.0933196	2.17e-19
WNT9A	1.85e-20	-0.00746622	2.34e-19
RPLP0	1.88e-20	0.100154	2.38e-19
HABP4	1.96e-20	0.0460907	2.47e-19
FSCN1	1.99e-20	-0.107345	2.52e-19
RYR2	2.17e-20	-0.121945	2.75e-19
COX7B	2.23e-20	0.0970653	2.82e-19
PPP2R2C	2.34e-20	-0.125649	2.95e-19
AFF2	2.41e-20	0.019416	3.04e-19
CARMIL1	2.46e-20	-0.0386781	3.1e-19
UQCRB	2.47e-20	0.0971391	3.11e-19
TMCO1	3.07e-20	0.12806	3.87e-19
CLEC3A	3.12e-20	-0.100709	3.92e-19
COMMD8	3.12e-20	0.118991	3.92e-19
TMEM19	3.34e-20	0.0957592	4.19e-19
ENSMFAG00000036310	3.35e-20	0.101211	4.2e-19
DDX1	3.43e-20	0.115214	4.3e-19
ENSMFAG00000035818	3.52e-20	-0.14826	4.41e-19
C1QTNF4	3.9e-20	-0.134208	4.88e-19
PTCH1	4.51e-20	-0.0468721	5.64e-19
KLHL2	4.71e-20	-0.146553	5.89e-19
CEP170	4.79e-20	0.14542	5.98e-19
JPH3	4.88e-20	-0.0995376	6.1e-19
C19orf70	5.24e-20	0.110978	6.54e-19
PDLIM7	5.35e-20	-0.0299036	6.67e-19
NUDT3	5.5e-20	0.10291	6.86e-19
UCP2	5.57e-20	-0.0214325	6.94e-19
HPSE	5.59e-20	0.024541	6.96e-19
STK19	5.7e-20	0.100087	7.09e-19
NDUFB6	5.98e-20	0.103449	7.43e-19
TMEM233	6.27e-20	-0.0757939	7.79e-19
ENPP4	6.85e-20	0.0714779	8.51e-19
KLHL32	7.31e-20	0.105882	9.06e-19
KCNC2	7.32e-20	-0.0422848	9.07e-19
ABCA7	7.71e-20	0.0430676	9.55e-19
LAMTOR1	7.83e-20	0.11947	9.69e-19
TCAIM	7.87e-20	0.0701361	9.74e-19
ENSMFAG00000026056	7.93e-20	0.0948364	9.8e-19
CDK17	8.01e-20	-0.102456	9.9e-19
STOML2	8.47e-20	0.10786	1.05e-18
AMFR	8.64e-20	0.078403	1.07e-18
ATP2B3	9.12e-20	0.10653	1.12e-18
ROCK2	9.16e-20	-0.14668	1.13e-18
CCSAP	9.42e-20	-0.152137	1.16e-18
EPHA6	9.6e-20	-0.00845224	1.18e-18
HMOX2	9.66e-20	0.101842	1.19e-18
GADD45B	1.04e-19	-0.127324	1.28e-18
COQ3	1.05e-19	0.0675768	1.28e-18
H3F3B	1.1e-19	0.0789613	1.34e-18
DBN1	1.11e-19	-0.112044	1.36e-18
ATP2B4	1.17e-19	-0.0302974	1.43e-18
PPP1R3C	1.21e-19	0.0525701	1.48e-18
CETN2	1.21e-19	-0.148133	1.49e-18
CLIP4	1.22e-19	0.0625716	1.49e-18
UBA1	1.24e-19	0.148117	1.52e-18
HDAC4	1.27e-19	-0.0671634	1.56e-18
ENSMFAG00000039798	1.4e-19	0.0112814	1.7e-18
HBEGF	1.41e-19	0.05342	1.72e-18
ATP5F1C	1.42e-19	0.0866226	1.73e-18
RDH14	1.42e-19	0.0943286	1.73e-18
ENSMFAG00000002541	1.52e-19	0.0164025	1.85e-18
EML1	1.54e-19	0.0437884	1.88e-18
CARTPT	1.58e-19	0.00718743	1.92e-18
SH3GLB2	1.65e-19	-0.124666	2e-18
AVP	1.74e-19	-0.0849611	2.12e-18
ENPP5	1.75e-19	0.0916421	2.12e-18
FLYWCH2	1.79e-19	0.106078	2.17e-18
RET	1.82e-19	0.0464723	2.2e-18
BRPF3	1.86e-19	-0.0596465	2.25e-18
CREBBP	1.97e-19	-0.136504	2.39e-18
GYS1	2.25e-19	0.0305419	2.72e-18
ENSMFAG00000033000	2.34e-19	0.100896	2.82e-18
RANBP2	2.55e-19	-0.145619	3.08e-18
SPPL3	2.63e-19	0.10625	3.17e-18
IPO9	2.63e-19	0.0951723	3.17e-18
TRIM17	2.67e-19	-0.0143849	3.21e-18
ANAPC11	2.69e-19	0.100429	3.24e-18
MYO10	2.91e-19	0.045967	3.5e-18
TIMM17A	2.97e-19	0.10105	3.57e-18
TLE4	2.98e-19	-0.0668987	3.58e-18
HSD17B4	3.31e-19	0.0781443	3.97e-18
CRYBB3	3.35e-19	0.0168149	4.02e-18
PTGS1	3.4e-19	-0.0431347	4.08e-18
ACVR1C	3.63e-19	-0.0421895	4.34e-18
BTBD1	3.66e-19	0.0781723	4.39e-18
EXOC1	3.69e-19	0.105074	4.42e-18
NPC1	3.84e-19	0.0326899	4.59e-18
2022-09-08	3.92e-19	-0.141848	4.69e-18
RAD21L1	3.99e-19	0.114042	4.76e-18
PEG3	4.14e-19	0.182687	4.94e-18
PSIP1	4.22e-19	-0.117058	5.03e-18
DARS	4.27e-19	0.0723327	5.09e-18
SEZ6	4.49e-19	0.040439	5.35e-18
H2AFY	4.61e-19	0.0915198	5.49e-18
MAP3K4	4.7e-19	0.0701863	5.59e-18
PDCD4	4.76e-19	-0.0775433	5.65e-18
ATP6V1G1	4.96e-19	-0.0993232	5.89e-18
RGS17	5.22e-19	0.106199	6.19e-18
TMEM54	5.22e-19	-0.0335779	6.19e-18
DCAF6	5.26e-19	-0.127437	6.24e-18
CTSZ	6.15e-19	0.0159734	7.28e-18
RABEP1	6.18e-19	0.120853	7.31e-18
PRKAG1	6.19e-19	0.0929737	7.32e-18
NMT1	6.27e-19	-0.126375	7.41e-18
ENSMFAG00000028668	6.35e-19	0.0374247	7.5e-18
VEGFB	6.7e-19	0.0778246	7.91e-18
NT5DC2	7.11e-19	-0.0272127	8.39e-18
ATP8B1	7.18e-19	0.0367338	8.46e-18
ENSMFAG00000041919	7.31e-19	-0.0891429	8.61e-18
TRAF5	7.33e-19	-0.0327052	8.63e-18
PCLO	7.56e-19	0.0751326	8.9e-18
FRY	7.58e-19	-0.127368	8.92e-18
ZHX1	7.77e-19	-0.073808	9.13e-18
AHI1	7.82e-19	-0.149127	9.18e-18
NFATC4	8.23e-19	0.0155313	9.66e-18
CCDC90B	8.45e-19	0.0876396	9.9e-18
LRRC49	9.47e-19	0.103756	1.11e-17
DOCK4	9.95e-19	-0.0163977	1.17e-17
RTL5	1.02e-18	-0.0190692	1.19e-17
ENSMFAG00000030463	1.04e-18	0.0934772	1.22e-17
ENSMFAG00000001022	1.08e-18	0.0922523	1.26e-17
ANO5	1.13e-18	0.0541002	1.32e-17
ENSMFAG00000000399	1.14e-18	0.121228	1.33e-17
TMEM59	1.16e-18	0.0947767	1.36e-17
ARHGAP21	1.19e-18	-0.143498	1.39e-17
ASNA1	1.21e-18	0.116996	1.41e-17
FAM3A	1.23e-18	0.0539824	1.43e-17
ENSMFAG00000038571	1.24e-18	0.100905	1.45e-17
PSME4	1.24e-18	-0.0507164	1.45e-17
DRAP1	1.29e-18	0.105713	1.5e-17
GRIK4	1.33e-18	0.0146333	1.55e-17
BRMS1	1.4e-18	0.0474065	1.63e-17
ANKMY2	1.43e-18	0.0936684	1.66e-17
MT3	1.43e-18	0.0799264	1.66e-17
NIPAL1	1.47e-18	0.00762667	1.7e-17
ATP6AP1	1.66e-18	0.135932	1.92e-17
OXA1L	1.7e-18	0.0929098	1.97e-17
CAMK2B	1.7e-18	0.0570535	1.97e-17
ITPKB	1.74e-18	-0.00744085	2.01e-17
MYH9	1.93e-18	-0.0424505	2.23e-17
ENSMFAG00000045132	2.11e-18	0.107072	2.44e-17
SORCS2	2.21e-18	0.00604887	2.55e-17
ENSMFAG00000036411	2.24e-18	0.0954216	2.58e-17
GRIA3	2.25e-18	-0.138817	2.59e-17
SNTB2	2.26e-18	-0.0362497	2.6e-17
RNF8	2.3e-18	0.097089	2.64e-17
HR	2.33e-18	-0.0830844	2.68e-17
TSPYL4	2.4e-18	-0.112401	2.76e-17
ARHGEF7	2.42e-18	-0.111369	2.77e-17
SLC39A14	2.53e-18	0.0947663	2.91e-17
HERC1	2.74e-18	-0.158047	3.14e-17
SLC25A42	2.77e-18	0.0348267	3.17e-17
IFIT3	2.81e-18	0.0228453	3.22e-17
PTPN4	2.84e-18	0.0628563	3.25e-17
TMEM30A	2.89e-18	-0.140452	3.31e-17
SLC4A4	2.89e-18	-0.0425619	3.31e-17
SLC25A40	2.92e-18	0.0418611	3.33e-17
HPGDS	2.93e-18	0.00753303	3.34e-17
TENM3	2.93e-18	0.0241326	3.34e-17
ENSMFAG00000043121	3e-18	-0.0984384	3.42e-17
LYAR	3.08e-18	0.0851063	3.51e-17
ENSMFAG00000003703	3.41e-18	0.0914599	3.88e-17
PCYT2	3.42e-18	0.0759784	3.89e-17
SYNDIG1	3.47e-18	-0.0888092	3.94e-17
NGLY1	3.66e-18	0.0681572	4.15e-17
CD83	3.86e-18	0.0168104	4.39e-17
KIF5B	3.88e-18	0.0733767	4.4e-17
CDC42BPG	4e-18	0.00952557	4.54e-17
ENSMFAG00000000315	4.24e-18	-0.00488605	4.81e-17
RBMS1	4.29e-18	0.112417	4.85e-17
CAPZA1	4.65e-18	0.0855842	5.27e-17
PAK5	4.7e-18	-0.132626	5.32e-17
MAPK11	4.91e-18	-0.0648662	5.55e-17
CARMIL3	4.99e-18	0.0217337	5.63e-17
SESN1	5.35e-18	-0.0891902	6.04e-17
HPN	5.49e-18	-0.0629785	6.19e-17
NARS	6.94e-18	0.0990951	7.83e-17
KLHDC3	7.26e-18	-0.107905	8.18e-17
PLA2G7	8.27e-18	0.0200997	9.31e-17
GADD45A	8.97e-18	0.0795356	1.01e-16
LYSMD2	9.41e-18	-0.141969	1.06e-16
IST1	9.52e-18	0.114759	1.07e-16
FOXRED1	9.63e-18	0.0859396	1.08e-16
TCF25	1e-17	-0.128197	1.13e-16
MYL10	1.03e-17	-0.0103444	1.15e-16
CASP3	1.04e-17	0.0194302	1.17e-16
ZNRF3	1.05e-17	-0.0294614	1.17e-16
PLXNC1	1.06e-17	-0.0197887	1.19e-16
SLC6A6	1.15e-17	0.0348748	1.29e-16
ENSMFAG00000032777	1.22e-17	0.0296887	1.37e-16
RHOBTB2	1.29e-17	-0.11771	1.44e-16
STK38L	1.3e-17	0.0601448	1.46e-16
SERPINI1	1.33e-17	0.148864	1.48e-16
PTPRS	1.33e-17	0.0670206	1.48e-16
MTUS2	1.4e-17	0.086141	1.56e-16
KCNN2	1.44e-17	-0.0486204	1.6e-16
ENSMFAG00000037139	1.5e-17	0.0392638	1.67e-16
ZNF608	1.69e-17	0.0629295	1.88e-16
PRAG1	1.69e-17	-0.0966585	1.88e-16
ASH1L	1.71e-17	-0.116159	1.9e-16
CXXC4	1.74e-17	0.0201312	1.93e-16
PLEKHA1	1.82e-17	-0.121643	2.02e-16
PRKCA	1.89e-17	-0.0472973	2.1e-16
SLC1A6	2.01e-17	0.0357032	2.23e-16
AGBL4	2.08e-17	-0.0393424	2.31e-16
GRM1	2.1e-17	0.0027028	2.32e-16
RABGGTB	2.26e-17	0.0982477	2.5e-16
NR1I2	2.58e-17	0.0227943	2.85e-16
MYC	2.61e-17	0.0162143	2.88e-16
ZSWIM5	2.63e-17	0.0308827	2.9e-16
BACE1	2.67e-17	0.0423702	2.95e-16
EGR1	2.71e-17	-0.112186	2.98e-16
SRA1	2.75e-17	0.109012	3.03e-16
RPS4X	2.85e-17	0.0938497	3.14e-16
USP53	2.85e-17	0.0454065	3.14e-16
MRPS34	2.96e-17	0.0914059	3.26e-16
KRT17	3e-17	-0.00691403	3.3e-16
KIF5C	3.18e-17	0.118814	3.49e-16
PDIA3	3.3e-17	0.102507	3.63e-16
CHCHD7	3.32e-17	0.11724	3.64e-16
THOC7	3.34e-17	0.0739859	3.67e-16
TPM1	3.45e-17	0.12313	3.78e-16
SERPINB8	3.49e-17	0.0321311	3.83e-16
ZNF365	3.52e-17	0.0842302	3.85e-16
PNPO	3.64e-17	0.0935799	3.98e-16
NCOR2	4.03e-17	-0.0351782	4.41e-16
WDR59	4.08e-17	0.0564738	4.46e-16
SLC6A17	4.16e-17	0.0279236	4.55e-16
TMEM56	4.31e-17	-0.0986531	4.71e-16
FTL	4.39e-17	0.101018	4.79e-16
CUX2	4.41e-17	0.0794627	4.81e-16
ENSMFAG00000002474	4.42e-17	0.105428	4.82e-16
KLF3	4.71e-17	0.0782637	5.13e-16
CRY1	4.72e-17	0.0794123	5.14e-16
INHBA	4.91e-17	0.0536638	5.34e-16
STARD5	4.95e-17	0.0451276	5.38e-16
NEFL	5.1e-17	0.119404	5.54e-16
CTSA	5.2e-17	0.0856829	5.65e-16
ENSMFAG00000039648	5.2e-17	0.0977203	5.65e-16
NDUFAF5	5.42e-17	0.0998401	5.88e-16
CREG2	5.5e-17	-0.0954039	5.96e-16
C19H19orf66	5.67e-17	-0.127979	6.14e-16
PMPCB	5.88e-17	0.0675239	6.37e-16
COPS7A	5.9e-17	0.101714	6.38e-16
MBLAC2	6.03e-17	-0.0517238	6.52e-16
CD47	6.23e-17	0.118167	6.73e-16
KCND1	6.25e-17	-0.0165085	6.75e-16
2022-03-09	6.67e-17	0.038422	7.2e-16
WISP2	6.71e-17	0.00674324	7.24e-16
IL17RC	6.8e-17	0.0171053	7.32e-16
RAB28	7.22e-17	0.0995508	7.77e-16
MPV17	7.64e-17	0.0704126	8.22e-16
MARK1	7.77e-17	0.0903995	8.36e-16
ENSMFAG00000041821	8.05e-17	0.0896638	8.66e-16
LRRTM4	8.1e-17	-0.0159428	8.7e-16
SCOC	8.59e-17	0.093046	9.22e-16
MINDY3	9.32e-17	0.0882697	1e-15
DNM1L	9.62e-17	0.140084	1.03e-15
NDUFAF8	9.85e-17	0.098769	1.06e-15
GALNT11	9.87e-17	0.0785701	1.06e-15
RPS29	1.03e-16	0.0927133	1.1e-15
BHLHE22	1.04e-16	0.0184829	1.12e-15
DHX32	1.1e-16	0.0737301	1.17e-15
PLPPR5	1.1e-16	0.0584955	1.18e-15
RPS7	1.15e-16	0.0894235	1.23e-15
NGF	1.18e-16	0.00762725	1.26e-15
ENSMFAG00000039192	1.21e-16	0.108132	1.29e-15
ADAM12	1.24e-16	0.0189685	1.32e-15
ENSMFAG00000043674	1.24e-16	-0.0362331	1.32e-15
RNH1	1.25e-16	0.0759291	1.33e-15
CD53	1.29e-16	-0.160365	1.37e-15
HERPUD1	1.3e-16	0.088088	1.39e-15
RNF19A	1.33e-16	0.097604	1.41e-15
FRA10AC1	1.36e-16	0.0618278	1.44e-15
FAM217B	1.37e-16	-0.0660694	1.45e-15
PAPSS1	1.39e-16	0.0838452	1.47e-15
SORT1	1.42e-16	-0.0183594	1.5e-15
IMMT	1.43e-16	0.0912525	1.52e-15
NBL1	1.48e-16	-0.0901598	1.57e-15
TCEA1	1.51e-16	0.100271	1.6e-15
GABRG2	1.54e-16	0.143243	1.63e-15
CORO1A	1.61e-16	-0.0799242	1.7e-15
MAP4K4	1.63e-16	-0.10888	1.73e-15
CCSER1	1.66e-16	-0.124064	1.75e-15
FAM174A	1.69e-16	0.110889	1.79e-15
FHL3	1.7e-16	-0.073878	1.79e-15
ARG2	1.74e-16	0.0684222	1.83e-15
LNX1	1.8e-16	-0.116238	1.9e-15
IQSEC1	1.96e-16	0.120595	2.07e-15
SLC24A2	1.98e-16	0.0417278	2.09e-15
LAMP5	1.99e-16	-0.00713814	2.1e-15
BMP4	2.18e-16	-0.0131639	2.3e-15
ACAA1	2.36e-16	0.0737013	2.48e-15
NUCB1	2.36e-16	0.0705187	2.48e-15
RWDD1	2.44e-16	0.0701255	2.56e-15
TMX3	2.49e-16	0.0815486	2.62e-15
CMC2	2.67e-16	0.0665247	2.8e-15
DDB1	2.74e-16	0.0704657	2.87e-15
TMEM167A	2.93e-16	0.117125	3.07e-15
ATP6V1F	2.95e-16	0.09287	3.09e-15
HAX1	3.17e-16	0.100517	3.32e-15
ENSMFAG00000046534	3.41e-16	-0.0116945	3.56e-15
CPEB4	3.44e-16	0.142619	3.59e-15
DDRGK1	3.46e-16	-0.138606	3.61e-15
IDH3B	3.61e-16	0.0691612	3.77e-15
SACM1L	3.69e-16	0.0407835	3.84e-15
SNTA1	4.07e-16	-0.0440164	4.24e-15
STARD3NL	4.1e-16	0.105225	4.27e-15
MLF1	4.12e-16	0.0486149	4.28e-15
SLC12A5	4.27e-16	0.176776	4.45e-15
DHRS13	4.55e-16	0.0517925	4.73e-15
ENSMFAG00000044631	4.55e-16	-0.0631161	4.73e-15
ABLIM3	4.89e-16	-0.0158935	5.08e-15
SLC25A13	4.97e-16	0.0235003	5.15e-15
PCDHGA4	5.02e-16	-0.092718	5.2e-15
LDLRAD4	5.03e-16	0.0775674	5.21e-15
CALR	5.24e-16	0.105333	5.42e-15
SLC41A3	5.31e-16	0.0454378	5.49e-15
TMEM178A	5.59e-16	0.106308	5.79e-15
ENSMFAG00000033057	5.82e-16	0.106421	6.02e-15
SCP2	5.84e-16	0.0827835	6.03e-15
ABHD12	6.01e-16	0.100633	6.2e-15
THRA	6.01e-16	-0.104897	6.21e-15
NUMB	6.02e-16	-0.0726826	6.21e-15
ENSMFAG00000038062	6.35e-16	0.117026	6.54e-15
C9orf24	6.53e-16	0.00964489	6.73e-15
SEMA3F	6.63e-16	0.0131602	6.83e-15
PFDN4	6.81e-16	0.0876987	7.01e-15
ENSMFAG00000036770	7.06e-16	-0.0410128	7.27e-15
SRRM4	7.08e-16	-0.111614	7.28e-15
TTLL7	7.09e-16	-0.132505	7.28e-15
ENSMFAG00000040117	7.62e-16	0.0409826	7.82e-15
PID1	7.66e-16	-0.03578	7.87e-15
HIGD2A	8.99e-16	0.0788836	9.22e-15
ENSMFAG00000016132	9.37e-16	-0.0943142	9.61e-15
FEZ2	9.5e-16	0.0265392	9.73e-15
C1H1orf43	9.73e-16	0.0783846	9.96e-15
SCN2B	9.95e-16	0.124329	1.02e-14
RCBTB1	1.01e-15	0.0451015	1.03e-14
ZDHHC8	1.02e-15	-0.0764606	1.04e-14
SIK2	1.02e-15	0.0390724	1.04e-14
EAF1	1.04e-15	0.0592044	1.06e-14
ALAS1	1.07e-15	0.0538525	1.09e-14
HSP90AB1	1.09e-15	0.0769729	1.11e-14
GNAS	1.14e-15	0.0944761	1.16e-14
JAK2	1.14e-15	-0.0658852	1.16e-14
NDFIP2	1.17e-15	0.124106	1.19e-14
DISP3	1.2e-15	-0.0212096	1.22e-14
ARHGAP18	1.29e-15	0.00912481	1.32e-14
FUNDC1	1.3e-15	0.0928316	1.32e-14
GPX4	1.35e-15	0.0798682	1.37e-14
BMS1	1.43e-15	-0.0984575	1.45e-14
C12orf45	1.48e-15	0.078474	1.5e-14
KCNIP3	1.48e-15	-0.0258392	1.5e-14
SLC15A2	1.49e-15	0.0244344	1.51e-14
MVD	1.51e-15	-0.0859881	1.53e-14
ADH5	1.59e-15	0.0455022	1.61e-14
GABRA4	1.63e-15	0.119496	1.65e-14
VAMP2	1.68e-15	0.095833	1.7e-14
ODAPH	1.72e-15	0.00951779	1.74e-14
C6H5orf15	1.72e-15	0.0622271	1.74e-14
CTXN2	1.79e-15	0.0961844	1.81e-14
LURAP1L	1.93e-15	-0.070136	1.95e-14
CCDC171	1.99e-15	-0.028208	2.01e-14
ORAI3	2e-15	0.0500945	2.02e-14
NALCN	2.02e-15	0.0484074	2.03e-14
ENSMFAG00000044849	2.02e-15	0.100274	2.04e-14
THRB	2.09e-15	-0.049595	2.1e-14
MROH1	2.12e-15	0.0291662	2.13e-14
ENSMFAG00000043193	2.13e-15	-0.0945592	2.14e-14
ASPHD2	2.15e-15	-0.113255	2.16e-14
MTMR4	2.15e-15	0.0558935	2.16e-14
OPRD1	2.27e-15	-0.00348456	2.28e-14
ZNF385B	2.3e-15	0.108988	2.31e-14
EPN2	2.33e-15	-0.0676433	2.34e-14
ZNF618	2.35e-15	-0.0130912	2.35e-14
UQCC2	2.39e-15	0.0911961	2.39e-14
ENSMFAG00000000302	2.4e-15	0.0712303	2.4e-14
ENSMFAG00000035836	2.4e-15	0.0859815	2.4e-14
SPAG7	2.7e-15	0.079276	2.7e-14
RPL26L1	2.72e-15	0.0921901	2.72e-14
CCDC122	2.8e-15	0.0378656	2.79e-14
ENSMFAG00000042652	2.89e-15	0.0989467	2.89e-14
CSNK1G1	2.92e-15	0.0710502	2.91e-14
SMARCD1	3.01e-15	0.111134	3e-14
ASNS	3.07e-15	0.0621719	3.06e-14
ENSMFAG00000003812	3.07e-15	0.0619778	3.06e-14
DLL3	3.13e-15	-0.00999646	3.11e-14
NXPH4	3.15e-15	0.00751287	3.13e-14
AFM	3.2e-15	-0.0163288	3.18e-14
CPNE4	3.22e-15	0.00610521	3.19e-14
FBXO21	3.28e-15	0.100167	3.26e-14
CYB561	3.3e-15	0.0519506	3.27e-14
MRPS25	3.33e-15	0.0965976	3.3e-14
UPF2	3.45e-15	-0.111331	3.42e-14
DSCAML1	3.56e-15	-0.0243066	3.53e-14
MAP1B	3.84e-15	-0.0777462	3.8e-14
RYK	3.91e-15	0.0315761	3.87e-14
ENSMFAG00000045596	3.96e-15	0.0505809	3.92e-14
TRPV1	3.98e-15	-0.0402893	3.93e-14
AMOTL1	4.09e-15	0.0258418	4.04e-14
CRLF3	4.24e-15	0.0735944	4.18e-14
ENSMFAG00000036164	4.25e-15	0.0717447	4.19e-14
SMDT1	4.27e-15	0.0891559	4.22e-14
CRIM1	4.32e-15	0.0617091	4.26e-14
SMTN	4.43e-15	0.011947	4.37e-14
SEMA4F	4.46e-15	-0.0292502	4.39e-14
UBC	4.68e-15	0.107625	4.61e-14
PAK3	4.7e-15	-0.0710571	4.62e-14
ARF5	4.75e-15	-0.0844052	4.67e-14
GDE1	4.92e-15	0.0716237	4.83e-14
CHGA	5.04e-15	0.092297	4.95e-14
ENSMFAG00000042554	5.23e-15	0.0855477	5.13e-14
OSBPL9	5.34e-15	0.0511896	5.24e-14
C14H11orf49	5.68e-15	0.0991149	5.57e-14
ENSMFAG00000042118	5.85e-15	0.0690308	5.73e-14
VPS25	5.87e-15	0.0781	5.75e-14
WASHC3	5.95e-15	0.0599851	5.82e-14
ACTR1A	5.96e-15	0.108193	5.83e-14
BRD9	5.98e-15	0.0861326	5.85e-14
TTC17	6.06e-15	0.060905	5.92e-14
TRAPPC3	6.1e-15	0.0980434	5.96e-14
GAS2L1	6.17e-15	-0.0861393	6.02e-14
ATP6V0A1	6.17e-15	0.163708	6.02e-14
GSKIP	6.24e-15	0.0990473	6.09e-14
GRIA2	6.34e-15	-0.0906027	6.18e-14
SMARCD3	6.48e-15	0.0858773	6.31e-14
C6orf106	6.52e-15	0.0823961	6.34e-14
RASGRP2	6.52e-15	0.0401953	6.34e-14
REEP2	6.57e-15	0.0941564	6.39e-14
ENTPD4	6.63e-15	0.139126	6.44e-14
RASIP1	6.64e-15	-0.0358653	6.44e-14
ENSMFAG00000034640	6.71e-15	0.0131396	6.52e-14
ATM	7.06e-15	0.064405	6.85e-14
GSTA4	7.7e-15	0.0933462	7.46e-14
CENPF	7.77e-15	0.078292	7.53e-14
C18orf32	7.77e-15	0.0864523	7.53e-14
FBLN5	7.81e-15	-0.0182087	7.56e-14
PRICKLE1	8.22e-15	-0.10268	7.95e-14
AIFM1	8.34e-15	0.0622182	8.07e-14
PGM2	8.89e-15	0.0221716	8.59e-14
ME3	9.01e-15	0.0283764	8.7e-14
POLD4	9.11e-15	0.0836073	8.8e-14
GLO1	9.16e-15	-0.143597	8.84e-14
STX12	9.26e-15	0.0800053	8.93e-14
EPHA7	9.37e-15	-0.0389658	9.03e-14
ENSMFAG00000039727	9.69e-15	0.101976	9.33e-14
PPP2R1B	9.7e-15	0.0289428	9.33e-14
STX1B	9.72e-15	-0.0197603	9.35e-14
LUZP2	9.86e-15	-0.0654478	9.48e-14
SIDT1	9.96e-15	0.051506	9.57e-14
ENSMFAG00000033269	1e-14	0.101744	9.62e-14
HMGB1	1e-14	-0.0873732	9.65e-14
ST8SIA5	1.06e-14	0.0603112	1.02e-13
PIP5K1B	1.08e-14	-0.0249201	1.04e-13
ENSMFAG00000041112	1.11e-14	0.0819375	1.06e-13
CMPK2	1.16e-14	-0.04314	1.11e-13
UBE2E1	1.22e-14	0.109237	1.17e-13
SUB1	1.24e-14	0.0836391	1.19e-13
CPNE3	1.26e-14	0.0539662	1.21e-13
YWHAZ	1.27e-14	-0.094778	1.22e-13
AKIRIN1	1.33e-14	0.068064	1.27e-13
PIANP	1.35e-14	-0.0981732	1.29e-13
MORF4L1	1.4e-14	-0.0889426	1.34e-13
ATL1	1.43e-14	-0.120637	1.37e-13
PXDN	1.46e-14	-0.00661045	1.39e-13
EXOSC5	1.52e-14	-0.117891	1.44e-13
CPA6	1.58e-14	0.050497	1.51e-13
CCT2	1.59e-14	0.0836902	1.51e-13
MESP1	1.6e-14	-0.0164438	1.52e-13
AASDHPPT	1.63e-14	-0.108307	1.55e-13
AGPAT3	1.65e-14	0.100764	1.57e-13
ZNF483	1.65e-14	-0.059128	1.57e-13
MRPL11	1.78e-14	0.0813233	1.69e-13
PCK2	1.85e-14	0.0207149	1.75e-13
RPL7A	1.87e-14	0.0819544	1.77e-13
PIMREG	1.91e-14	0.0178756	1.81e-13
ENSMFAG00000035899	1.92e-14	0.0799566	1.82e-13
JMY	2.08e-14	-0.0539199	1.97e-13
MICU3	2.1e-14	-0.123237	1.99e-13
PDLIM2	2.14e-14	-0.10668	2.02e-13
TMEM150C	2.26e-14	-0.0283496	2.14e-13
RPS16	2.26e-14	0.0878128	2.14e-13
PRMT7	2.29e-14	0.0469645	2.16e-13
BBC3	2.31e-14	-0.0266265	2.18e-13
PEX5L	2.34e-14	-0.032584	2.21e-13
SUMO1	2.37e-14	0.0188241	2.23e-13
SULT2B1	2.39e-14	0.0929365	2.25e-13
OGDHL	2.5e-14	0.0657355	2.35e-13
CEMIP2	2.5e-14	0.0341357	2.35e-13
PIK3IP1	2.51e-14	-0.0537545	2.36e-13
HSPA4	2.68e-14	0.0995492	2.52e-13
ZNF507	2.71e-14	0.0497565	2.55e-13
GJD4	2.82e-14	-0.00678742	2.65e-13
ENSMFAG00000036847	2.91e-14	-0.105237	2.73e-13
ELMOD2	3.06e-14	0.0434002	2.87e-13
CISD2	3.07e-14	0.0931451	2.88e-13
MYO9A	3.19e-14	-0.0548947	2.99e-13
ENSMFAG00000045832	3.21e-14	0.0806066	3.01e-13
NWD2	3.21e-14	-0.00916528	3.01e-13
EML6	3.24e-14	-0.0261233	3.04e-13
SMIM4	3.3e-14	0.077082	3.09e-13
TM2D1	3.33e-14	0.0980442	3.12e-13
ARHGEF3	3.43e-14	0.0385313	3.21e-13
TMEM266	3.6e-14	0.0597578	3.36e-13
RAB5A	3.72e-14	0.0789998	3.47e-13
EIF5A2	3.75e-14	0.0605186	3.5e-13
TRPV2	3.8e-14	-0.0215864	3.55e-13
HMBOX1	3.86e-14	0.0560246	3.6e-13
MAMLD1	3.94e-14	0.0376996	3.67e-13
RICTOR	4.26e-14	0.080689	3.97e-13
SLC11A2	4.29e-14	0.043465	3.99e-13
ENSMFAG00000037829	4.39e-14	-0.0501694	4.08e-13
PPIA	4.46e-14	-0.0795023	4.14e-13
SRPRB	4.55e-14	0.0640547	4.22e-13
DRC1	4.58e-14	-0.0291841	4.26e-13
TRIB2	4.64e-14	0.101675	4.31e-13
ENSMFAG00000039451	4.97e-14	0.0574509	4.61e-13
PPA2	5.04e-14	0.080236	4.68e-13
ENSMFAG00000033691	5.11e-14	0.0783985	4.73e-13
GPD2	5.11e-14	-0.0236307	4.74e-13
FGD6	5.23e-14	-0.01167	4.84e-13
STXBP5L	5.33e-14	-0.0656734	4.93e-13
ENSMFAG00000036152	5.36e-14	0.0504144	4.95e-13
EGLN3	5.67e-14	-0.0812969	5.24e-13
KCNQ2	5.83e-14	-0.0215539	5.39e-13
ENGASE	5.93e-14	0.0404775	5.47e-13
LMBR1	5.94e-14	0.0485637	5.48e-13
GON7	5.98e-14	0.058352	5.52e-13
ARPC2	6.25e-14	0.085596	5.76e-13
NDUFB7	6.28e-14	0.0790708	5.79e-13
RNF24	6.54e-14	0.0365058	6.03e-13
NKX3-1	6.59e-14	0.0576281	6.06e-13
DLST	6.67e-14	0.0662829	6.14e-13
SLC8A3	6.72e-14	0.028069	6.18e-13
FAM162A	6.73e-14	0.0778495	6.19e-13
SLC25A45	6.74e-14	-0.00456951	6.2e-13
FKBP10	6.79e-14	0.0446485	6.23e-13
GMNC	6.89e-14	-0.00778838	6.33e-13
RGCC	6.93e-14	0.116527	6.36e-13
NOTCH2	7e-14	-0.0270658	6.42e-13
DMXL1	7.08e-14	0.0741298	6.49e-13
NAMPT	7.09e-14	0.0446522	6.49e-13
ARL3	7.1e-14	0.0850758	6.49e-13
RTCA	7.23e-14	0.066517	6.61e-13
SS18L2	7.32e-14	-0.114399	6.69e-13
ENSMFAG00000031285	7.48e-14	0.106552	6.84e-13
PIDD1	7.91e-14	-0.0413844	7.23e-13
TIMMDC1	7.93e-14	0.0672054	7.24e-13
AKAP11	8.47e-14	-0.130582	7.73e-13
ACBD5	8.62e-14	0.0758544	7.86e-13
DDIT4	8.73e-14	0.00356222	7.96e-13
RPS6KA5	8.84e-14	-0.0425235	8.05e-13
TTC39B	8.97e-14	0.0480805	8.17e-13
CITED2	9.24e-14	0.015879	8.41e-13
GMPR	9.25e-14	0.071179	8.41e-13
ZFYVE27	9.45e-14	0.062227	8.59e-13
DAZAP1	9.63e-14	0.0673559	8.76e-13
MEIS2	9.68e-14	-0.104834	8.8e-13
OSTM1	9.98e-14	0.049733	9.06e-13
SNX4	1e-13	-0.0950578	9.07e-13
HACD3	1e-13	0.0462488	9.09e-13
RNMT	1.03e-13	-0.0908721	9.37e-13
MYH7	1.05e-13	0.0105171	9.48e-13
PLEKHH2	1.08e-13	0.0338996	9.8e-13
SIPA1L1	1.16e-13	-0.119966	1.05e-12
CNKSR2	1.16e-13	-0.141918	1.05e-12
PHYH	1.17e-13	0.0204206	1.06e-12
YWHAH	1.21e-13	0.0798053	1.1e-12
MTMR11	1.22e-13	0.0166382	1.11e-12
TLE1	1.24e-13	0.0945912	1.12e-12
RYR3	1.25e-13	0.0193075	1.13e-12
EIF2B5	1.3e-13	0.0530123	1.17e-12
WNK3	1.32e-13	-0.0479154	1.19e-12
RAB13	1.36e-13	0.0157533	1.22e-12
DHRS1	1.39e-13	0.0538404	1.25e-12
FAM237A	1.39e-13	-0.0046851	1.25e-12
RALY	1.41e-13	0.0694971	1.27e-12
WIPI1	1.42e-13	0.0229769	1.28e-12
ERF	1.45e-13	-0.0317002	1.31e-12
TIMM13	1.46e-13	0.090173	1.32e-12
HIF1A	1.47e-13	0.076268	1.32e-12
ENSMFAG00000042114	1.53e-13	0.0950876	1.37e-12
SGSM1	1.56e-13	-0.0528274	1.4e-12
KIF26A	1.6e-13	-0.00780356	1.43e-12
NR4A1	1.63e-13	-0.0280471	1.46e-12
KCNK4	1.63e-13	-0.0309039	1.46e-12
TIMM10B	1.68e-13	0.0783062	1.51e-12
C6orf62	1.68e-13	0.098627	1.51e-12
TMED9	1.71e-13	0.0777741	1.53e-12
COPS5	1.74e-13	0.0290535	1.56e-12
ATP12A	1.79e-13		1.6e-12
[truncated: 5,508 more rows]
