# Supplementary material for: Identification of visual cortex cell types and species differences using single-cell RNA sequencing
Source: Nat Commun. 2022 Nov 12;13:6902. doi: 10.1038/s41467-022-34590-1 (PMC9653448; doi:10.1038/s41467-022-34590-1)
Supplement: Supplementary file 7 — Supplementary Data 5 [file 41467_2022_34590_MOESM7_ESM.xlsx]

## Sheet: Supp_5_RORB_OSTN_UP_KEGG
Supplementary Data 5. KEGG enrichment analysis of the L4 RORB OSTN up-regulated differential expression genes.
native	P_value	term_size	intersection_size	recall	name
KEGG:05415	9.31e-05	151	12	0.0794702	Diabetic cardiomyopathy
KEGG:00190	0.000984081	83	8	0.0963855	Oxidative phosphorylation
KEGG:04260	0.0011551	65	7	0.107692	Cardiac muscle contraction
KEGG:05016	0.0023074	236	12	0.0508475	Huntington disease
KEGG:05020	0.0025574	207	11	0.0531401	Prion disease
KEGG:04714	0.0025574	175	10	0.0571429	Thermogenesis
KEGG:05012	0.00332728	184	10	0.0543478	Parkinson disease
KEGG:04022	0.0140476	147	8	0.0544218	cGMP-PKG signaling pathway
KEGG:01200	0.0165859	86	6	0.0697674	Carbon metabolism
KEGG:04723	0.0165859	120	7	0.0583333	Retrograde endocannabinoid signaling
KEGG:05033	0.0176105	35	4	0.114286	Nicotine addiction
KEGG:05010	0.0205062	292	11	0.0376712	Alzheimer disease
KEGG:04066	0.0235175	98	6	0.0612245	HIF-1 signaling pathway
KEGG:04020	0.027069	219	9	0.0410959	Calcium signaling pathway
KEGG:05032	0.0327021	77	5	0.0649351	Morphine addiction
KEGG:04972	0.0327021	78	5	0.0641026	Pancreatic secretion
KEGG:04727	0.0327021	78	5	0.0641026	GABAergic synapse
KEGG:04024	0.0327021	189	8	0.042328	cAMP signaling pathway
KEGG:00010	0.0327021	46	4	0.0869565	Glycolysis / Gluconeogenesis
KEGG:05022	0.0339062	384	12	0.03125	Pathways of neurodegeneration - multiple diseases
KEGG:04974	0.0339062	80	5	0.0625	Protein digestion and absorption
KEGG:01100	0.0349397	1184	26	0.0219595	Metabolic pathways
KEGG:00250	0.0412904	27	3	0.111111	Alanine, aspartate and glutamate metabolism
KEGG:01230	0.0461424	56	4	0.0714286	Biosynthesis of amino acids
