# Supplementary material for: Identification of visual cortex cell types and species differences using single-cell RNA sequencing
Source: Nat Commun. 2022 Nov 12;13:6902. doi: 10.1038/s41467-022-34590-1 (PMC9653448; doi:10.1038/s41467-022-34590-1)
Supplement: Supplementary file 8 — Supplementary Data 6 [file 41467_2022_34590_MOESM8_ESM.xlsx]

## Sheet: Supp_6_RORB_OSTN_UP_BP
Supplementary Data 6. Biological Process enrichment analysis of the L4 RORB OSTN up-regulated differential expression genes.
native	P_value	term_size	intersection_size	recall	name
GO:0046034	4.48e-05	224	16	0.0714286	ATP metabolic process
GO:0098660	4.48e-05	717	29	0.0404463	inorganic ion transmembrane transport
GO:0034220	0.000189013	972	33	0.0339506	ion transmembrane transport
GO:0098662	0.000236745	663	26	0.0392157	inorganic cation transmembrane transport
GO:0098655	0.000368001	779	28	0.0359435	cation transmembrane transport
GO:0051049	0.000551794	1534	42	0.0273794	regulation of transport
GO:0006812	0.000594558	1010	32	0.0316832	cation transport
GO:0098916	0.00201142	634	23	0.0362776	anterograde trans-synaptic signaling
GO:0009060	0.00201142	129	10	0.0775194	aerobic respiration
GO:0099537	0.00201142	641	23	0.0358814	trans-synaptic signaling
GO:0007268	0.00201142	634	23	0.0362776	chemical synaptic transmission
GO:0045333	0.00242899	165	11	0.0666667	cellular respiration
GO:0006811	0.00246926	1332	36	0.027027	ion transport
GO:0099536	0.00258655	661	23	0.0347958	synaptic signaling
GO:0043266	0.00258655	110	9	0.0818182	regulation of potassium ion transport
GO:1903522	0.00273467	241	13	0.0539419	regulation of blood circulation
GO:0055085	0.00289452	1358	36	0.0265096	transmembrane transport
GO:0015980	0.00332376	250	13	0.052	energy derivation by oxidation of organic compounds
GO:0032501	0.00332376	6011	104	0.0173016	multicellular organismal process
GO:0006119	0.00332376	90	8	0.0888889	oxidative phosphorylation
GO:0048731	0.00416129	4120	78	0.018932	system development
GO:1901379	0.00449166	95	8	0.0842105	regulation of potassium ion transmembrane transport
GO:0140352	0.00562901	1193	32	0.0268231	export from cell
GO:0010631	0.00603169	270	13	0.0481481	epithelial cell migration
GO:0001505	0.00645672	199	11	0.0552764	regulation of neurotransmitter levels
GO:0090132	0.00645672	273	13	0.047619	epithelium migration
GO:0006754	0.0065821	33	5	0.151515	ATP biosynthetic process
GO:0042221	0.0065821	3577	69	0.0192899	response to chemical
GO:0006810	0.0065821	4211	78	0.0185229	transport
GO:0090130	0.0065821	278	13	0.0467626	tissue migration
GO:0008016	0.0065821	201	11	0.0547264	regulation of heart contraction
GO:0043279	0.00681279	106	8	0.0754717	response to alkaloid
GO:0006813	0.00766284	212	11	0.0518868	potassium ion transport
GO:0032879	0.00766284	2410	51	0.0211618	regulation of localization
GO:0006091	0.00766284	421	16	0.0380048	generation of precursor metabolites and energy
GO:0006701	0.00766284	7	3	0.428571	progesterone biosynthetic process
GO:0051234	0.00766284	4341	79	0.0181986	establishment of localization
GO:1904062	0.00766284	330	14	0.0424242	regulation of cation transmembrane transport
GO:0009150	0.00766284	334	14	0.0419162	purine ribonucleotide metabolic process
GO:0009152	0.00766284	141	9	0.0638298	purine ribonucleotide biosynthetic process
GO:0009142	0.00766284	58	6	0.103448	nucleoside triphosphate biosynthetic process
GO:0010632	0.00766284	212	11	0.0518868	regulation of epithelial cell migration
GO:1902600	0.00766284	111	8	0.0720721	proton transmembrane transport
GO:0060627	0.00789623	469	17	0.0362473	regulation of vesicle-mediated transport
GO:0023052	0.00789623	5237	91	0.0173764	signaling
GO:0003008	0.00789623	1551	37	0.0238556	system process
GO:0007275	0.00799879	4575	82	0.0179235	multicellular organism development
GO:0014070	0.00828838	823	24	0.0291616	response to organic cyclic compound
GO:0007154	0.00834106	5252	91	0.0173267	cell communication
GO:0061337	0.00916426	118	8	0.0677966	cardiac conduction
GO:0003013	0.00916426	528	18	0.0340909	circulatory system process
GO:0048856	0.00932882	4975	87	0.0174874	anatomical structure development
GO:0009260	0.00935769	152	9	0.0592105	ribonucleotide biosynthetic process
GO:0009259	0.00935769	348	14	0.0402299	ribonucleotide metabolic process
GO:0017157	0.00936459	188	10	0.0531915	regulation of exocytosis
GO:1990542	0.00944605	90	7	0.0777778	mitochondrial transmembrane transport
GO:0061741	0.00973398	2	2	1	obsolete chaperone-mediated protein transport involved in chaperone-mediated autophagy
GO:2000184	0.00973398	2	2	1	positive regulation of progesterone biosynthetic process
GO:1902988	0.00973398	2	2	1	neurofibrillary tangle assembly
GO:1902996	0.00973398	2	2	1	regulation of neurofibrillary tangle assembly
GO:0014829	0.00973398	22	4	0.181818	vascular associated smooth muscle contraction
GO:0071805	0.00973398	191	10	0.052356	potassium ion transmembrane transport
GO:0006163	0.00987189	355	14	0.0394366	purine nucleotide metabolic process
GO:0006164	0.00995958	157	9	0.0573248	purine nucleotide biosynthetic process
GO:0046390	0.0101631	159	9	0.0566038	ribose phosphate biosynthetic process
GO:0008015	0.0101631	450	16	0.0355556	blood circulation
GO:0009206	0.0101631	42	5	0.119048	purine ribonucleoside triphosphate biosynthetic process
GO:0019693	0.0101631	358	14	0.0391061	ribose phosphate metabolic process
GO:0099003	0.0101631	195	10	0.0512821	vesicle-mediated transport in synapse
GO:0009145	0.0105286	43	5	0.116279	purine nucleoside triphosphate biosynthetic process
GO:0060047	0.0105286	235	11	0.0468085	heart contraction
GO:0042310	0.0111545	68	6	0.0882353	vasoconstriction
GO:0001503	0.0113316	365	14	0.0383562	ossification
GO:1901700	0.0113316	1436	34	0.0236769	response to oxygen-containing compound
GO:0042982	0.0116071	69	6	0.0869565	amyloid precursor protein metabolic process
GO:0043269	0.0119285	607	19	0.0313015	regulation of ion transport
GO:0044057	0.0119906	509	17	0.0333988	regulation of system process
GO:0003015	0.0121768	244	11	0.045082	heart process
GO:0006836	0.0121768	204	10	0.0490196	neurotransmitter transport
GO:0072521	0.0121768	372	14	0.0376344	purine-containing compound metabolic process
GO:0010243	0.0121768	931	25	0.0268528	response to organonitrogen compound
GO:0051588	0.0121768	100	7	0.07	regulation of neurotransmitter transport
GO:0072522	0.0121768	166	9	0.0542169	purine-containing compound biosynthetic process
GO:1901698	0.0121768	986	26	0.0263692	response to nitrogen compound
GO:0035637	0.0130111	169	9	0.0532544	multicellular organismal signaling
GO:0010033	0.0131196	2805	55	0.0196078	response to organic substance
GO:0042776	0.0132227	11	3	0.272727	mitochondrial ATP synthesis coupled proton transport
GO:0001667	0.0138172	379	14	0.0369393	ameboidal-type cell migration
GO:0009201	0.0142013	48	5	0.104167	ribonucleoside triphosphate biosynthetic process
GO:0042391	0.0142475	381	14	0.0367454	regulation of membrane potential
GO:0030278	0.0160209	106	7	0.0660377	regulation of ossification
GO:0099504	0.0168519	177	9	0.0508475	synaptic vesicle cycle
GO:0010634	0.0168519	141	8	0.0567376	positive regulation of epithelial cell migration
GO:0032502	0.0168519	5358	90	0.0167973	developmental process
GO:0009141	0.0176985	78	6	0.0769231	nucleoside triphosphate metabolic process
GO:0070887	0.0176985	2782	54	0.0194105	cellular response to chemical stimulus
GO:0006105	0.0183214	3	2	0.666667	succinate metabolic process
GO:0061740	0.0183214	3	2	0.666667	protein targeting to lysosome involved in chaperone-mediated autophagy
GO:0098656	0.0183903	220	10	0.0454545	anion transmembrane transport
GO:0007269	0.018815	145	8	0.0551724	neurotransmitter secretion
GO:0099643	0.018815	145	8	0.0551724	signal release from synapse
GO:0003018	0.0188204	222	10	0.045045	vascular process in circulatory system
GO:0015985	0.0188204	13	3	0.230769	energy coupled proton transport, down electrochemical gradient
GO:0015986	0.0188204	13	3	0.230769	ATP synthesis coupled proton transport
GO:0032940	0.0194486	1148	28	0.0243902	secretion by cell
GO:0009205	0.0207227	54	5	0.0925926	purine ribonucleoside triphosphate metabolic process
GO:0014072	0.0226571	32	4	0.125	response to isoquinoline alkaloid
GO:2001028	0.0226571	14	3	0.214286	positive regulation of endothelial cell chemotaxis
GO:0043278	0.0226571	32	4	0.125	response to morphine
GO:0042448	0.0226571	14	3	0.214286	progesterone metabolic process
GO:0033280	0.0226571	32	4	0.125	response to vitamin D
GO:0051050	0.0226571	821	22	0.0267966	positive regulation of transport
GO:0001508	0.0233899	117	7	0.0598291	action potential
GO:0033993	0.0234016	770	21	0.0272727	response to lipid
GO:1903530	0.0234805	509	16	0.0314342	regulation of secretion by cell
GO:0010594	0.0234805	153	8	0.0522876	regulation of endothelial cell migration
GO:0009144	0.0241133	57	5	0.0877193	purine nucleoside triphosphate metabolic process
GO:1902003	0.0242327	33	4	0.121212	regulation of amyloid-beta formation
GO:0055119	0.0256867	15	3	0.2	relaxation of cardiac muscle
GO:0090407	0.0257113	515	16	0.031068	organophosphate biosynthetic process
GO:0043542	0.0258291	195	9	0.0461538	endothelial cell migration
GO:0006887	0.0262102	781	21	0.0268886	exocytosis
GO:0046928	0.0262802	88	6	0.0681818	regulation of neurotransmitter secretion
GO:2000182	0.0276838	4	2	0.5	regulation of progesterone biosynthetic process
GO:1901526	0.0276838	4	2	0.5	positive regulation of mitophagy
GO:0035934	0.0276838	4	2	0.5	corticosterone secretion
GO:0006122	0.0276838	4	2	0.5	mitochondrial electron transport, ubiquinol to cytochrome c
GO:0071211	0.0276838	4	2	0.5	protein targeting to vacuole involved in autophagy
GO:0045055	0.0276838	679	19	0.0279823	regulated exocytosis
GO:0009199	0.029612	61	5	0.0819672	ribonucleoside triphosphate metabolic process
GO:0023061	0.0300063	427	14	0.0327869	signal release
GO:0046903	0.0303673	1259	29	0.0230342	secretion
GO:0034765	0.0325259	432	14	0.0324074	regulation of ion transmembrane transport
GO:2001026	0.0325259	17	3	0.176471	regulation of endothelial cell chemotaxis
GO:1902430	0.0325259	17	3	0.176471	negative regulation of amyloid-beta formation
GO:0086001	0.0325259	63	5	0.0793651	cardiac muscle cell action potential
GO:0006090	0.0325259	128	7	0.0546875	pyruvate metabolic process
GO:0006734	0.0325259	37	4	0.108108	NADH metabolic process
GO:0009117	0.0344848	436	14	0.0321101	nucleotide metabolic process
GO:0007399	0.0351106	2164	43	0.0198706	nervous system development
GO:1902991	0.03844	39	4	0.102564	regulation of amyloid precursor protein catabolic process
GO:0009165	0.0395405	212	9	0.0424528	nucleotide biosynthetic process
GO:0010035	0.0401693	495	15	0.030303	response to inorganic substance
GO:0006753	0.0403167	445	14	0.0314607	nucleoside phosphate metabolic process
GO:1902412	0.0403167	5	2	0.4	regulation of mitotic cytokinesis
GO:0038033	0.0403167	5	2	0.4	positive regulation of endothelial cell chemotaxis by VEGF-activated vascular endothelial growth factor receptor signaling pathway
GO:0061726	0.0410773	68	5	0.0735294	mitochondrion disassembly
GO:0061718	0.0410773	19	3	0.157895	glucose catabolic process to pyruvate
GO:0061621	0.0410773	19	3	0.157895	canonical glycolysis
GO:0010595	0.0410773	100	6	0.06	positive regulation of endothelial cell migration
GO:0000422	0.0410773	68	5	0.0735294	autophagy of mitochondrion
GO:0006735	0.0410773	19	3	0.157895	NADH regeneration
GO:1901293	0.0410773	215	9	0.0418605	nucleoside phosphate biosynthetic process
GO:0038084	0.0422124	41	4	0.097561	vascular endothelial growth factor signaling pathway
GO:0051046	0.0422124	554	16	0.0288809	regulation of secretion
GO:0070839	0.0422124	41	4	0.097561	metal ion export
GO:0001525	0.0427973	452	14	0.0309735	angiogenesis
GO:1902992	0.0451382	20	3	0.15	negative regulation of amyloid precursor protein catabolic process
GO:0016079	0.0451382	103	6	0.0582524	synaptic vesicle exocytosis
GO:0034205	0.0451382	42	4	0.0952381	amyloid-beta formation
GO:0120255	0.0451382	20	3	0.15	olefinic compound biosynthetic process
GO:0046885	0.0451382	20	3	0.15	regulation of hormone biosynthetic process
GO:0034762	0.0471154	510	15	0.0294118	regulation of transmembrane transport
GO:0061462	0.0476882	43	4	0.0930233	protein localization to lysosome
