# Supplementary material for: Identification of visual cortex cell types and species differences using single-cell RNA sequencing
Source: Nat Commun. 2022 Nov 12;13:6902. doi: 10.1038/s41467-022-34590-1 (PMC9653448; doi:10.1038/s41467-022-34590-1)
Supplement: Supplementary file 9 — Supplementary Data 7 [file 41467_2022_34590_MOESM9_ESM.xlsx]

## Sheet: Supp_7_RORB_OSTN_DOWN_KEGG
Supplementary Data 7. KEGG enrichment analysis of the L4 RORB OSTN down-regulated differential expression genes.
native	P_value	term_size	intersection_size	recall	name
KEGG:04921	2.33e-05	138	12	0.0869565	Oxytocin signaling pathway
KEGG:04520	0.0134856	65	6	0.0923077	Adherens junction
KEGG:04020	0.0139762	219	10	0.0456621	Calcium signaling pathway
KEGG:04911	0.0139762	75	6	0.08	Insulin secretion
KEGG:04934	0.0139762	136	8	0.0588235	Cushing syndrome
KEGG:04022	0.0143941	147	8	0.0544218	cGMP-PKG signaling pathway
KEGG:04928	0.0286227	96	6	0.0625	Parathyroid hormone synthesis, secretion and action
KEGG:04971	0.0286227	65	5	0.0769231	Gastric acid secretion
KEGG:04261	0.0343277	139	7	0.0503597	Adrenergic signaling in cardiomyocytes
KEGG:05206	0.0357615	145	7	0.0482759	MicroRNAs in cancer
KEGG:05412	0.0357615	73	5	0.0684932	Arrhythmogenic right ventricular cardiomyopathy
KEGG:04015	0.0396601	193	8	0.0414508	Rap1 signaling pathway
KEGG:04540	0.0396601	78	5	0.0641026	Gap junction
KEGG:04371	0.0491918	120	6	0.05	Apelin signaling pathway
