# Supplementary material for: Identification of visual cortex cell types and species differences using single-cell RNA sequencing
Source: Nat Commun. 2022 Nov 12;13:6902. doi: 10.1038/s41467-022-34590-1 (PMC9653448; doi:10.1038/s41467-022-34590-1)
Supplement: Supplementary file 10 — Supplementary Data 8 [file 41467_2022_34590_MOESM10_ESM.xlsx]

## Sheet: Supp_8_RORB_OSTN_DOWN_BP
Supplementary Data 8. Biological Process enrichment analysis of the L4 RORB OSTN down-regulated differential expression genes.
native	P_value	term_size	intersection_size	recall	name
GO:0007399	1.9e-09	2164	65	0.030037	nervous system development
GO:0048731	5.98e-09	4120	94	0.0228155	system development
GO:0099536	2.1e-08	661	32	0.0484115	synaptic signaling
GO:0007275	3.38e-08	4575	98	0.0214208	multicellular organism development
GO:0048856	3.97e-08	4975	103	0.0207035	anatomical structure development
GO:0031175	4.45e-08	917	37	0.040349	neuron projection development
GO:0030182	5.35e-08	1264	44	0.0348101	neuron differentiation
GO:0098916	5.72e-08	634	30	0.0473186	anterograde trans-synaptic signaling
GO:0007268	5.72e-08	634	30	0.0473186	chemical synaptic transmission
GO:0048666	6.11e-08	1039	39	0.0375361	neuron development
GO:0099537	6.11e-08	641	30	0.0468019	trans-synaptic signaling
GO:0032502	1.18e-07	5358	106	0.0197835	developmental process
GO:0048699	2.14e-07	1398	45	0.0321888	generation of neurons
GO:0120036	8.86e-07	1412	44	0.0311615	plasma membrane bounded cell projection organization
GO:0030030	1.75e-06	1447	44	0.0304077	cell projection organization
GO:0022008	1.8e-06	1506	45	0.0298805	neurogenesis
GO:0050808	1.98e-06	386	21	0.0544041	synapse organization
GO:0048468	1.98e-06	1855	51	0.0274933	cell development
GO:0050804	3.25e-06	401	21	0.0523691	modulation of chemical synaptic transmission
GO:0099177	3.25e-06	401	21	0.0523691	regulation of trans-synaptic signaling
GO:0032501	3.25e-06	6011	110	0.0182998	multicellular organismal process
GO:0050794	1.05e-05	8733	140	0.0160311	regulation of cellular process
GO:0048869	1.09e-05	3585	76	0.0211994	cellular developmental process
GO:0048812	1.47e-05	610	25	0.0409836	neuron projection morphogenesis
GO:0007267	2.05e-05	1489	42	0.0282068	cell-cell signaling
GO:0120039	2.05e-05	623	25	0.0401284	plasma membrane bounded cell projection morphogenesis
GO:0048858	2.2e-05	627	25	0.0398724	cell projection morphogenesis
GO:0030154	2.42e-05	3528	74	0.0209751	cell differentiation
GO:0032989	2.47e-05	725	27	0.0372414	cellular component morphogenesis
GO:0023052	3.03e-05	5237	97	0.0185221	signaling
GO:0032990	3.18e-05	644	25	0.0388199	cell part morphogenesis
GO:0000902	4.58e-05	949	31	0.032666	cell morphogenesis
GO:0050789	6.02e-05	9149	142	0.0155208	regulation of biological process
GO:0007154	6.74e-05	5252	96	0.0182788	cell communication
GO:0050807	7.37e-05	194	13	0.0670103	regulation of synapse organization
GO:0034330	8.77e-05	639	24	0.0375587	cell junction organization
GO:0048667	0.000104714	555	22	0.0396396	cell morphogenesis involved in neuron differentiation
GO:0006836	0.000119773	204	13	0.0637255	neurotransmitter transport
GO:0050803	0.000123297	205	13	0.0634146	regulation of synapse structure or activity
GO:0099643	0.00013742	145	11	0.0758621	signal release from synapse
GO:0007269	0.00013742	145	11	0.0758621	neurotransmitter secretion
GO:0051128	0.000138463	2113	50	0.023663	regulation of cellular component organization
GO:0010646	0.000144857	3030	64	0.0211221	regulation of cell communication
GO:0061061	0.000145107	527	21	0.0398482	muscle structure development
GO:0009653	0.00014776	2376	54	0.0227273	anatomical structure morphogenesis
GO:0023051	0.00019212	3060	64	0.020915	regulation of signaling
GO:0006928	0.000230484	1848	45	0.0243506	movement of cell or subcellular component
GO:0000904	0.000234403	688	24	0.0348837	cell morphogenesis involved in differentiation
GO:0065008	0.000234403	3426	69	0.0201401	regulation of biological quality
GO:0007416	0.000245569	157	11	0.0700637	synapse assembly
GO:0007611	0.000321808	229	13	0.0567686	learning or memory
GO:0001505	0.000401197	199	12	0.0603015	regulation of neurotransmitter levels
GO:0120035	0.000456726	574	21	0.0365854	regulation of plasma membrane bounded cell projection organization
GO:0048167	0.000610803	174	11	0.0632184	regulation of synaptic plasticity
GO:0031344	0.000669137	590	21	0.0355932	regulation of cell projection organization
GO:0099504	0.000692659	177	11	0.0621469	synaptic vesicle cycle
GO:0007610	0.00106789	515	19	0.0368932	behavior
GO:0050890	0.00128753	264	13	0.0492424	cognition
GO:0065007	0.00128753	9669	143	0.0147895	biological regulation
GO:0099003	0.00160013	195	11	0.0564103	vesicle-mediated transport in synapse
GO:0032879	0.0018044	2410	51	0.0211618	regulation of localization
GO:0016079	0.00211342	103	8	0.0776699	synaptic vesicle exocytosis
GO:0040011	0.00232275	1605	38	0.023676	locomotion
GO:0007165	0.00301037	4823	84	0.0174165	signal transduction
GO:0050793	0.00338638	2143	46	0.0214652	regulation of developmental process
GO:0060537	0.003658	338	14	0.0414201	muscle tissue development
GO:0061564	0.003658	474	17	0.035865	axon development
GO:0050806	0.0037025	145	9	0.062069	positive regulation of synaptic transmission
GO:0017156	0.00371453	58	6	0.103448	calcium-ion regulated exocytosis
GO:0010559	0.00410594	37	5	0.135135	regulation of glycoprotein biosynthetic process
GO:0051049	0.00412721	1534	36	0.0234681	regulation of transport
GO:0090398	0.00431543	60	6	0.1	cellular senescence
GO:0007409	0.00435058	437	16	0.0366133	axonogenesis
GO:0006812	0.00437013	1010	27	0.0267327	cation transport
GO:0017157	0.00488273	188	10	0.0531915	regulation of exocytosis
GO:1903018	0.00554283	40	5	0.125	regulation of glycoprotein metabolic process
GO:0065009	0.00584584	2609	52	0.019931	regulation of molecular function
GO:0051621	0.00676053	2	2	1	regulation of norepinephrine uptake
GO:0007186	0.00699687	712	21	0.0294944	G protein-coupled receptor signaling pathway
GO:0014706	0.00699687	321	13	0.0404984	striated muscle tissue development
GO:0010975	0.00714883	413	15	0.0363196	regulation of neuron projection development
GO:0060996	0.0073614	96	7	0.0729167	dendritic spine development
GO:0050877	0.00764228	882	24	0.0272109	nervous system process
GO:0042982	0.00809183	69	6	0.0869565	amyloid precursor protein metabolic process
GO:0098655	0.0084436	779	22	0.0282413	cation transmembrane transport
GO:0051588	0.00905046	100	7	0.07	regulation of neurotransmitter transport
GO:0034329	0.00928672	379	14	0.0369393	cell junction assembly
GO:0023061	0.00937619	427	15	0.0351288	signal release
GO:0007612	0.00937619	134	8	0.0597015	learning
GO:0009966	0.0107627	2688	52	0.0193452	regulation of signal transduction
GO:0007417	0.012609	918	24	0.0261438	central nervous system development
GO:0007613	0.0135851	108	7	0.0648148	memory
GO:0009214	0.0137535	12	3	0.25	cyclic nucleotide catabolic process
GO:0030029	0.0137535	703	20	0.0284495	actin filament-based process
GO:0042692	0.014897	308	12	0.038961	muscle cell differentiation
GO:2000124	0.0154481	3	2	0.666667	regulation of endocannabinoid signaling pathway
GO:0043269	0.0154481	607	18	0.029654	regulation of ion transport
GO:0070494	0.0154481	3	2	0.666667	regulation of thrombin-activated receptor signaling pathway
GO:0051611	0.0154481	3	2	0.666667	regulation of serotonin uptake
GO:0051581	0.0154481	3	2	0.666667	negative regulation of neurotransmitter uptake
GO:0070495	0.0154481	3	2	0.666667	negative regulation of thrombin-activated receptor signaling pathway
GO:0051612	0.0154481	3	2	0.666667	negative regulation of serotonin uptake
GO:0051716	0.0154481	5964	95	0.0159289	cellular response to stimulus
GO:0017015	0.0165264	114	7	0.0614035	regulation of transforming growth factor beta receptor signaling pathway
GO:0003008	0.0165264	1551	34	0.0219213	system process
GO:1903530	0.0167185	509	16	0.0314342	regulation of secretion by cell
GO:0034762	0.0168145	510	16	0.0313725	regulation of transmembrane transport
GO:0051674	0.0168145	1432	32	0.0223464	localization of cell
GO:0048870	0.0168145	1432	32	0.0223464	cell motility
GO:0016358	0.0168145	230	10	0.0434783	dendrite development
GO:0003161	0.0168145	31	4	0.129032	cardiac conduction system development
GO:0060291	0.0177073	84	6	0.0714286	long-term synaptic potentiation
GO:1903844	0.0179539	117	7	0.0598291	regulation of cellular response to transforming growth factor beta stimulus
GO:0042984	0.0180424	14	3	0.214286	regulation of amyloid precursor protein biosynthetic process
GO:0099170	0.0180424	14	3	0.214286	postsynaptic modulation of chemical synaptic transmission
GO:0042983	0.0180424	14	3	0.214286	amyloid precursor protein biosynthetic process
GO:0010469	0.0181787	154	8	0.0519481	regulation of signaling receptor activity
GO:0050896	0.0185902	7070	108	0.0152758	response to stimulus
GO:0007010	0.018973	1263	29	0.0229612	cytoskeleton organization
GO:0072359	0.018973	963	24	0.0249221	circulatory system development
GO:0044087	0.018973	847	22	0.025974	regulation of cellular component biogenesis
GO:0009888	0.0190555	1641	35	0.0213285	tissue development
GO:0046928	0.0206537	88	6	0.0681818	regulation of neurotransmitter secretion
GO:0019933	0.0214534	59	5	0.0847458	cAMP-mediated signaling
GO:0031333	0.0218709	123	7	0.0569106	negative regulation of protein-containing complex assembly
GO:0051270	0.0220104	918	23	0.0250545	regulation of cellular component movement
GO:0060998	0.0226284	60	5	0.0833333	regulation of dendritic spine development
GO:0034765	0.0232552	432	14	0.0324074	regulation of ion transmembrane transport
GO:0048488	0.0238457	61	5	0.0819672	synaptic vesicle endocytosis
GO:0140238	0.0238457	61	5	0.0819672	presynaptic endocytosis
GO:0099010	0.0239597	16	3	0.1875	modification of postsynaptic structure
GO:0010647	0.0239597	1540	33	0.0214286	positive regulation of cell communication
GO:0051963	0.0239678	92	6	0.0652174	regulation of synapse assembly
GO:0007569	0.0239678	92	6	0.0652174	cell aging
GO:0016477	0.0240841	1291	29	0.0224632	cell migration
GO:0008277	0.0242848	127	7	0.0551181	regulation of G protein-coupled receptor signaling pathway
GO:0023056	0.0245159	1546	33	0.0213454	positive regulation of signaling
GO:0097720	0.0265664	37	4	0.108108	calcineurin-mediated signaling
GO:0007223	0.028384	38	4	0.105263	Wnt signaling pathway, calcium modulating pathway
GO:0031111	0.028384	38	4	0.105263	negative regulation of microtubule polymerization or depolymerization
GO:0031644	0.028384	131	7	0.0534351	regulation of nervous system process
GO:0006796	0.028384	2499	47	0.0188075	phosphate-containing compound metabolic process
GO:0017158	0.028384	38	4	0.105263	regulation of calcium ion-dependent exocytosis
GO:0098662	0.030198	663	18	0.0271493	inorganic cation transmembrane transport
GO:0051046	0.030198	554	16	0.0288809	regulation of secretion
GO:0010738	0.030794	18	3	0.166667	regulation of protein kinase A signaling
GO:0016082	0.030794	18	3	0.166667	synaptic vesicle priming
GO:0031099	0.0317743	174	8	0.045977	regeneration
GO:0006793	0.0322143	2521	47	0.0186434	phosphorus metabolic process
GO:0007519	0.0328285	136	7	0.0514706	skeletal muscle tissue development
GO:1903367	0.0336431	5	2	0.4	positive regulation of fear response
GO:0003166	0.0336431	5	2	0.4	bundle of His development
GO:2000987	0.0336431	5	2	0.4	positive regulation of behavioral fear response
GO:0018105	0.0345131	264	10	0.0378788	peptidyl-serine phosphorylation
GO:0048678	0.0349417	69	5	0.0724638	response to axon injury
GO:0019932	0.0350411	265	10	0.0377358	second-messenger-mediated signaling
GO:1990778	0.0352777	312	11	0.0352564	protein localization to cell periphery
GO:0051494	0.0353448	139	7	0.0503597	negative regulation of cytoskeleton organization
GO:0090287	0.0373697	268	10	0.0373134	regulation of cellular response to growth factor stimulus
GO:0031629	0.0376487	20	3	0.15	synaptic vesicle fusion to presynaptic active zone membrane
GO:0048589	0.0376487	572	16	0.027972	developmental growth
GO:0099500	0.0376487	20	3	0.15	vesicle fusion to plasma membrane
GO:1902992	0.0376487	20	3	0.15	negative regulation of amyloid precursor protein catabolic process
GO:0001764	0.0376487	141	7	0.0496454	neuron migration
GO:0048518	0.0376487	5226	83	0.0158821	positive regulation of biological process
GO:0071560	0.0377949	225	9	0.04	cellular response to transforming growth factor beta stimulus
GO:1902904	0.0377949	142	7	0.0492958	negative regulation of supramolecular fiber organization
GO:0032272	0.0389778	72	5	0.0694444	negative regulation of protein polymerization
GO:0051146	0.0395234	227	9	0.0396476	striated muscle cell differentiation
GO:0006468	0.0398458	1418	30	0.0211566	protein phosphorylation
GO:0048738	0.0404743	185	8	0.0432432	cardiac muscle tissue development
GO:0036465	0.0404743	73	5	0.0684932	synaptic vesicle recycling
GO:0015874	0.0405815	21	3	0.142857	norepinephrine transport
GO:0034643	0.0405815	21	3	0.142857	establishment of mitochondrion localization, microtubule-mediated
GO:0060538	0.0405815	145	7	0.0482759	skeletal muscle organ development
GO:0031103	0.0405815	44	4	0.0909091	axon regeneration
GO:0047497	0.0405815	21	3	0.142857	mitochondrion transport along microtubule
GO:0035556	0.0407341	2431	45	0.0185109	intracellular signal transduction
GO:0071559	0.0408038	230	9	0.0391304	response to transforming growth factor beta
GO:0099601	0.0410759	74	5	0.0675676	regulation of neurotransmitter receptor activity
GO:0071926	0.0416795	6	2	0.333333	endocannabinoid signaling pathway
GO:0003164	0.0416795	6	2	0.333333	His-Purkinje system development
GO:0048168	0.0416795	45	4	0.0888889	regulation of neuronal synaptic plasticity
GO:0045162	0.0416795	6	2	0.333333	clustering of voltage-gated sodium channels
GO:0016310	0.0417394	1691	34	0.0201064	phosphorylation
GO:0048583	0.0438229	3522	60	0.0170358	regulation of response to stimulus
GO:0099563	0.044081	22	3	0.136364	modification of synaptic structure
GO:0044093	0.0444887	1503	31	0.0206254	positive regulation of molecular function
GO:0007517	0.0444887	281	10	0.0355872	muscle organ development
GO:0015844	0.0463548	77	5	0.0649351	monoamine transport
GO:0071900	0.0467783	433	13	0.0300231	regulation of protein serine/threonine kinase activity
GO:0018209	0.047272	284	10	0.0352113	peptidyl-serine modification
GO:0048499	0.048681	23	3	0.130435	synaptic vesicle membrane organization
