# Supplementary material for: Identification of visual cortex cell types and species differences using single-cell RNA sequencing
Source: Nat Commun. 2022 Nov 12;13:6902. doi: 10.1038/s41467-022-34590-1 (PMC9653448; doi:10.1038/s41467-022-34590-1)
Supplement: Supplementary file 12 — Source Data [file 41467_2022_34590_MOESM12_ESM.xlsx]

## Sheet: Fig. 1g
L1	L2	L3	L4	L5	L6
0.3	60.7	21.7	5.5	0.5	11.3
0	72.8	12.9	4.1	0	10.2
0.3	65.8	15.2	4.8	0	13.9

## Sheet: Fig. 1i
L1	L2	L3	L4	L5	L6
0	0	0	0	0	100
0	0	0	0	0	100
0	0	0	0	0	100

## Sheet: Fig. 2c
		Human_cluster
		Exc L3 LINC00507 PSRC1	Exc L2-3 LINC00507 RPL9P17	Exc L3 RORB CARTPT	Exc L3-4 RORB SEMA6D	Exc L2-4 RORB GRIK1	Exc L4 RORB BHLHE22	Exc L4-5 RORB ASCL1	Exc L4-5 RORB AIM2	Exc L4 RORB CACNG5	Exc L6 FEZF2 KRT17	Exc L6 FEZF2 TBC1D26	Exc L5-6 FEZF2 ANKRD20A1	Exc L6 FEZF2 CPZ	Exc L6 FEZF2 FAM95C	Exc L6 FEZF2 VWA2	Exc L5 RORB SNHG7	Exc L4-5 RORB LCN15	Exc L4-5 RORB HNRNPA1P46	Exc L4-5 RORB RPL31P31	Exc L6 FEZF2 TBCC	Exc L4-6 RORB HPCA	Exc L5-6 FEZF2 MYBPHL	Exc L6 FEZF2 P4HA3	Exc L6 FEZF2 SLITRK6	Exc L5-6 THEMIS TMEM233	Exc L5-6 THEMIS GPR21
Macaque_cluster	Exc L1-3 HPCAL1 GPR83	0.485623	0.549521	0.181818	0	0.0906835	0	0	0	0	0.028754	0.028754	0.00319489	0.0430826	0.00793422	0.0670927	0	0	0	0	0.0127796	0	0	0.0127796	0.0127796	0	0.257337
	Exc L1-3 HPCAL1 CBLN4	0.346154	0.489011	0.181818	0	0.23489	0.00671141	0	0	0	0.0128205	0.0128205	0	0.025641	0.00473934	0.025641	0	0	0	0	0.0128205	0	0	0.0128205	0.0128205	0	0.21306
	Exc L1-3 HPCAL1 WFDC2	0.33945	0.482307	0.181818	0	0.196429	0	0	0	0	0.00316456	0	0.00917431	0.0366972	0.0236967	0.0275229	0.0458716	0.0344828	0.0458716	0.0185185	0.00917431	0	0.0027933	0.00917431	0.00917431	0	0.292217
	Exc L1-3 HPCAL1 NPY	0.028777	0.0311751	0.028777	0	0.0291838	0	0	0	0	0.199367	0.222222	0	0	0.00719424	0	0.00959233	0.00719424	0.00719424	0.00719424	0.123077	0.00239808	0	0.0454545	0.288462	0.00239808	0.26071
	Exc L1-3 RORB SMARCA2	0	0.144576	0.818182	0.897059	0.233456	0	0	0	0	0.0441176	0.0441176	0	0	0	0	0	0.0344828	0	0	0	0	0	0	0	0.2	0.0147059
	Exc L1-3 RORB CACNA1G	0.0118694	0.174381	0.267062	0.255193	0.334477	0.0660586	0	0	0	0.056577	0.0534125	0	0.0665408	0.0236967	0.0652819	0.0326409	0.0671237	0.0326409	0.037037	0.0919881	0	0	0.0919881	0.0919881	0.202967	0.179701
	Exc L1-3 RORB VAMP1	0	0.170403	0.0210526	0.0210526	0.441024	0.0382904	0	0.0210526	0.0210526	0.00316456	0	0	0.0210526	0.0152657	0.0105263	0.0315789	0.0315789	0.0105263	0.0210526	0.0105263	0.0210526	0.0133196	0.0105263	0.0105263	0.0526316	0.105798
	Exc L1-6 RORB FAM198B	0	0.0752089	0.0696379	0.0696379	0.324799	0.210054	0	0.0111421	0.0417827	0.153582	0.150418	0.0194986	0.0529248	0.0431953	0.0306407	0.0334262	0.0929786	0.0584958	0.0648922	0.0222841	0.0278552	0.0250696	0.0222841	0.0222841	0.203343	0.0435886
	Exc L1-6 RORB SMYD2	0	0.12766	0.0070922	0.0070922	0.630351	0.230853	0	0.0425532	0.0463079	0.017349	0.0141844	0	0.0070922	0	0	0	0.0283688	0.0212766	0.0397951	0.0070922	0.0212766	0.0921986	0.0070922	0.0070922	0.0567376	0.029661
	Exc L4-6 RORB OSTN	0	0	0	0	0.108214	0.651664	0	0.0833333	0.0980392	0.008	0.008	0.002	0.002	0.004	0.002	0.002	0.036	0.036	0.046	0	0.034	0.203117	0	0	0.002	0.014
	Exc L4-6 RORB CD63	0	0	0	0	0.0235726	0.0548241	0.433121	0.449045	0.471338	0.0127389	0.0127389	0	0.00318471	0.00636943	0.00318471	0.00318471	0.106633	0.191083	0.194268	0	0.125	0.0945273	0	0	0	0.00955414
	Exc L4-6 RORB CNTNAP5	0	0	0	0	0.0205933	0.201595	0.0698925	0.0752688	0.134092	0.5	0.444444	0.0215054	0.0215054	0.0268817	0.0215054	0.00537634	0.0215054	0.0215054	0.0322581	0	0.016129	0.016129	0	0	0	0.029661
	Exc L4-6 RORB PHLDB2	0	0	0	0	0.0136386	0.0183486	0.00917431	0.00917431	0.00917431	0.140779	0.137615	0.431193	0.477064	0.431193	0.0727172	0.00917431	0.112623	0.220183	0.229358	0.00917431	0.125	0.152427	0.00917431	0.00917431	0	0
	Exc L4-6 RORB ARC	0	0	0	0	0	0	0	0	0	0.240952	0.285608	0.412606	0.497051	0.440218	0.208054	0	0	0	0	0.00671141	0	0.0872483	0.00671141	0.00671141	0	0.00671141
	Exc L4-6 RORB SNCB	0	0	0	0	0	0.0134228	0.025641	0.025641	0.025641	0.0761117	0.123932	0.615385	0.705128	0.61344	0.244794	0.0384615	0.0344828	0.0384615	0.0185185	0	0	0.102564	0	0	0	0.0128205
	Exc L4-6 RORB TNK2	0	0	0	0	0	0	0	0	0	0.0693887	0.117209	0.0678685	0.145602	0.0954803	0.359756	0	0	0	0	0	0	0.0670732	0	0	0	0
	Exc L4-6 FEZF2 SLC24A2	0	0	0	0	0.0178571	0.0440946	0	0	0	0.0186916	0.0409138	0.0652174	0.231096	0.00473934	0.186916	0.5	0.542056	0.444444	0.37037	0.130841	0.125	0	0	0.130841	0	0
	Exc L4-6 FEZF2 SEC11C	0	0.012987	0	0	0.0223214	0.127517	0	0	0	0.0242189	0.0453436	0.017341	0.0462428	0.029477	0.017341	0.375723	0.381503	0.381503	0.3769	0.055847	0.13078	0.0659896	0.017341	0.0404624	0	0.0470021
	Exc L4-6 FEZF2 BTBD11	0	0	0	0	0.0178571	0.127517	0	0	0	0.00632911	0.0359209	0.0652174	0.242424	0	0.136986	0.0136986	0.0136986	0.0136986	0.0136986	0.490622	0.0136986	0	0.0136986	0.244468	0	0
	Exc L4-6 FEZF2 MKX	0	0.00649351	0	0	0.0246599	0.0475277	0	0	0	0.0199346	0.076644	0.0652174	0.262832	0.00473934	0.394558	0.00680272	0	0	0	0.394558	0.00680272	0.0027933	0.047619	0.278388	0.00680272	0.00680272
	Exc L4-6 FEZF2 SYT6	0	0.019237	0	0	0.00625	0	0	0	0	0.0126582	0.2125	0.0125	0.0375	0.0109893	0.025	0.0125	0.109698	0.228472	0.321065	0.277885	0.5	0.0202165	0.25	0.2625	0.00625	0.08125
	Exc L4-6 FEZF2 HTR2C	0	0.012987	0	0	0	0	0	0	0	0.0110239	0.00469484	0	0.00469484	0.0189573	0.00469484	0.028169	0.028169	0.028169	0.0185185	0.0153846	0	0.610066	0	0	0	0
	Exc L4-6 HPCAL1 NXPH4	0	0	0	0	0	0	0	0	0	0.020218	0.236111	0	0.0416667	0	0.0138889	0	0	0	0	0.289316	0	0	0.318182	0.393162	0	0
	Exc L4-6 THEMIS CCK	0	0.00649351	0	0	0.0146429	0.00857143	0	0	0	0.0177577	0.0628571	0.0114286	0.0417316	0.0236967	0.131429	0.284286	0.04	0.04	0.0270899	0.0628571	0.133571	0.00850758	0.0628571	0.0628571	0.371429	0.269855
	Exc L4-6 THEMIS KRT17	0	0	0	0	0	0	0	0	0	0	0	0	0	0	0	0	0	0	0	0	0	0	0	0	0	0.236229

## Sheet: Fig. 2f
L1	L2	L3	L4	L5	L6
0	0	0	0	0	100
0	0	0	0	0	100
0	0	0	0	0	100

## Sheet: Fig. 2g
L1	L2	L3	L4	L5	L6
0	0	0	0	79	21
0	0	0	0	84	16
0	0	0	0	91	9

## Sheet: Fig. 2k
	Han et al. 2022_cluster
		Astro	OPC	Oligo	PVALB_IN	SST_IN	VIP_IN	RELN_IN	LAMP5_IN	NPY_LAMP5_IN	EX
Macaque_cluster	AQP4	0.976	0	0	0	0	0	0	0	0	0
	PDGFRA	0	0.946	0	0	0.002	0	0.002	0	0	0
	MOG	0.01	0.032	0.946	0	0.002	0	0	0.002	0	0.002
	PVALB	0.008	0.004	0.004	0.768448	0.202573	0.0303734	0.0162988	0.0121494	0.00826664	0.0165228
	SST	0.01	0.006	0.006	0.10747	0.908728	0.0329007	0.0215894	0.0209007	0.00784758	0.033457
	VIP	0.007002	0.006	0.00500601	0.0791543	0.02301	0.879623	0.12119	0.107198	0.0152999	0.0190341
	ADARB2_PAX6	0.0075361	0.006	0.006	0.0188971	0.0264332	0.146197	0.851994	0.317361	0.0262088	0.0382888
	LAMP5	0.01	0.0085	0.006	0.0245	0.034	0.08	0.2595	0.693	0.285364	0.0385
	THEMIS	0.008	0.006	0	0.0146207	0.0246207	0.016	0.008	0.006	0.00309598	0.863724
	RORB	0.01	0.006	0.00533333	0.112833	0.0353333	0.0385	0.0225	0.0228333	0.0151213	0.6225
	FEZF2	0.008	0.006	0.00333333	0.0343333	0.033	0.0243333	0.0146667	0.0113333	0.00952528	0.643667
	HPCAL1	0.01	0.006	0	0.0208305	0.028	0.0202373	0.01	0.01	0.00309598	0.523085

## Sheet: Fig. 3c
	Human_cluster
		Inh L1 PAX6 CA4	Inh L1 PAX6 GRIP2	Inh L1-6 VIP RCN1	Inh L1-3 PAX6 NABP1	Inh L1-5 VIP KCNJ2	Inh L1-6 VIP PENK	Inh L3-6 VIP KCTD13	Inh L2-4 PVALB C8orf4	Inh L5-6 PVALB STON2	Inh L3-4 PVALB HOMER3	Inh L3 VIP CBLN1	Inh L1 LAMP5 NDNF	Inh L5-6 LAMP5 SFTA3	Inh L1-6 LAMP5 CA13	Inh L6 SST NPY	Inh L3-5 SST MAFB	Inh L4-5 PVALB TRIM67	Inh L4-6 SST MTHFD2P6	Inh L5-6 SST TH	Inh L1-6 PVALB SCUBE3	Inh L1-3 PVALB WFDC2
Macaque_cluster	Inh L1-3 PAX6 DBI	0.485406	0.287791	0.1	0.0384615	0	0.15	0	0.1	0.1	0.1	0	0.0318493	0	0.0169492	0	0.0047619	0	0	0.1	0	0.0322581
	Inh L1-3 PAX6 RAMP1	0.438018	0.649633	0.5	0.275304	0.0845865	0.197368	0.0394737	0.0394737	0.0263158	0.0394737	0.0131579	0.0337058	0.0263158	0.0432649	0	0.0179198	0.0131579	0.0060241	0.0263158	0	0.0263158
	Inh L1-3 PAX6 KLHL4	0.375302	0.4812	0.626168	0.356219	0	0.121495	0.00934579	0.00934579	0.00934579	0.00934579	0	0.0323902	0	0	0	0.0047619	0	0	0	0	0.00934579
	Inh L1-3 PAX6 SYT10	0.356839	0.42489	0.756757	0.544179	0.027027	0.108108	0.108108	0	0	0	0	0.0338763	0	0	0	0.0047619	0	0	0	0	0
	Inh L1-3 ADARB2 MSMO1	0.166667	0.273256	0.416667	0.288462	0.571429	0.5	0.411765	0	0	0	0.115385	0.0136986	0	0	0	0	0	0	0	0	0
	Inh L1-3 VIP PRKCG	0	0	0	0	0.714286	0.75	0.411765	0	0	0	0.115385	0	0	0	0	0	0	0	0	0	0
	Inh L1-3 VIP HTR2C	0	0	0	0	0.380952	0.166667	0.578431	0.166667	0.166667	0.166667	0.115385	0	0	0	0	0	0	0	0	0	0.129032
	Inh L1-3 VIP USP36	0.0263158	0.0263158	0	0.0192308	0.114035	0.0263158	0.140351	0.567742	0.681947	0.761018	0.0175439	0	0	0.0169492	0	0.0047619	0	0	0.111111	0	0.16129
	Inh L1-3 VIP SOCS2	0	0	0	0.0192308	0	0	0.117647	0.421774	0.625	0.612805	0	0	0	0.0169492	0	0	0	0	0.111111	0	0.16129
	Inh L1-3 VIP SCGN	0	0	0	0	0.214286	0	0.393939	0.327077	0.530303	0.518108	0	0	0	0.0169492	0	0	0	0	0.030303	0	0.159335
	Inh L1-3 VIP ABCA8	0	0	0	0	0.222222	0.111111	0.222222	0.407885	0.444444	0.444444	0.444444	0	0	0.0169492	0	0	0	0	0.111111	0	0.16129
	Inh L1-3 VIP RPS15A	0.28	0.27907	0	0	0.04	0.165	0.04	0	0	0	0.72	0	0	0	0	0.0047619	0	0	0	0	0
	Inh L1-3 VIP VIP	0.188406	0.188406	0	0	0.0289855	0.125	0.0289855	0.144928	0.144928	0.144928	0.637681	0	0	0.0169492	0	0.0047619	0	0	0.0652174	0	0.111968
	Inh L1-3 LAMP5 RELN	0.0789474	0.148715	0.0263158	0.0263158	0	0.0789474	0	0	0	0	0	0.409877	0.0263158	0.0169492	0	0.0047619	0	0	0	0	0
	Inh L1-6 LAMP5 NKX2-1	0.0218978	0.0451536	0	0	0	0.0218978	0	0	0	0	0	0.19663	0.818059	0.797971	0	0.0047619	0	0	0	0	0
	Inh L1-6 SST CHODL	0	0	0	0	0	0	0	0	0	0	0	0	0	0	1	0	0	0	0.0555556	0	0
	Inh L1-3 SST PENK	0	0	0	0	0	0	0	0	0	0	0	0	0	0	1	0	0	0	0.0555556	0	0
	Inh L1-3 SST FUOM	0	0	0	0	0	0	0	0	0	0	0	0	0	0	0	0.714286	0.355042	0.442341	0.107143	0	0
	Inh L1-3 SST PKIA	0	0	0	0	0	0	0	0	0	0	0	0	0	0	0	0.61039	0.244652	0.348302	0.136364	0	0
	Inh L1-3 SST CPLX2	0.0157713	0.0160428	0	0.00534759	0.0160428	0.026738	0.0213904	0.0160428	0.0160428	0.0160428	0.0160428	0.00534759	0	0.00534759	0	0.741431	0.614973	0.651214	0.0427807	0	0.0106952
	Inh L4-6 SST TRDN	0.00507614	0.0649225	0	0	0	0	0	0.0739247	0.122312	0.078252	0	0.048516	0.037037	0.0338983	0	0.366667	0.183824	0.583835	0.583333	0	0.0322581
	Inh L1-3 PVALB FILIP1	0.00507614	0.0465116	0	0	0	0	0	0.0714738	0.119861	0.0758011	0	0.00684932	0	0.00980392	0	0.0285714	0.166667	0.0722892	0.398693	0.00980392	0.0392157
	Inh L1-3 PVALB UNC5B	0.125	0.125	0.0625	0.0384615	0	0.0625	0	0	0	0	0	0.00684932	0	0	0	0.0047619	0	0	0	0.875	0
	Inh L4-6 PVALB OSTN	0.0140852	0.0555206	0	0	0	0.00900901	0	0.247486	0.131357	0.19666	0	0.00684932	0	0	0	0.0238095	0.0630631	0.0120482	0	0.0625	0.260389

## Sheet: Fig. 3e
L1	L2	L3	L4A	L4B	L4Ca	L4Cb	L5	L6
0	1.01	7.54	10.05	22.61	35.18	22.61	1.01	0
0	2.4	8.98	14.97	20.96	31.74	15.57	1.8	0
0	1.66	10.5	12.15	23.2	32.6	20.99	1.1	0

## Sheet: Fig. 3i
		Zhu et al. 2018_cluster
		InN1	InN2	InN3	InN4	InN5
Macaque_cluster	Inh L1-6 PVALB RGS5	0.593	0.068	0	0.004	0.002
	Inh L1-3 PVALB GABRA5	0.634571	0.269048	0.0418095	0.057619	0.0794286
	Inh L4-6 PVALB OSTN	0.589	0.028	0	0.002	0
	Inh L4-6 PVALB FILIP1	0.235435	0.0592672	0.0196336	0.0256336	0.05
	Inh L1-3 PVALB UNC5B	0.197333	0.008	0.0353333	0.0186667	0.004
	Inh L4-6 PVALB ISLR2	0.0125	0.37	0	0.002	0
	Inh L1-3 SST GPM6A	0.145	0.827	0.012	0.019	0.016
	Inh L1-3 SST CPLX2	0.072	0.747	0.025	0.016	0.011
	Inh L1-3 SST FUOM	0.0426383	0.342553	0	0.002	0.006
	Inh L1-3 SST MAPK6	0.136534	0.470244	0.00963359	0.002	0.008
	Inh L1-3 SST PKIA	0.129	0.4565	0.00625	0.00825	0.012
	Inh L4-6 SST TRDN	0.109171	0.304732	0.002	0.0161951	0.0181951
	Inh L1-6 SST NOS1	0.08	0.134	0	0	0.004
	Inh L1-3 SST PENK	0.104	0.276857	0	0.002	0.006
	Inh L1-3 VIP SCGN	0.026	0.01	0.438	0.071	0.038
	Inh L1-3 VIP USP36	0.039	0.01	0.658	0.115	0.043
	Inh L1-3 VIP VIP	0.018	0.004	0.489	0.077	0.013
	Inh L1-3 VIP BCL2L1	0.034	0.006	0.497826	0.134957	0.032
	Inh L1-3 VIP SOCS2	0.0422857	0.01	0.414	0.0831429	0.0365714
	Inh L1-3 VIP IGFBP2	0.03	0.004	0.384	0.12	0.008
	Inh L1-3 VIP RPS15A	0.015	0.004	0.362	0.032	0.013
	Inh L1-3 VIP ABCA8	0.0206582	0.0166582	0.461291	0.082	0.01
	Inh L1-3 VIP CDH3	0.006	0.004	0.281676	0.082	0.006
	Inh L1-3 VIP INPP5J	0.032	0.007	0.256	0.069	0.01
	Inh L1-3 VIP HTR2C	0.01	0.008	0.301968	0.048	0.051873
	Inh L1-3 VIP PRKCG	0.006	0.002	0.128472	0.089236	0.008
	Inh L1-3 PAX6 RAMP1	0.0362893	0.0422893	0.105736	0.520943	0.0497358
	Inh L1-3 PAX6 SYT10	0.036	0.01	0.132182	0.328545	0.0774545
	Inh L1-3 PAX6 KLHL4	0.035	0.038	0.082	0.442	0.052
	Inh L1-3 ADARB2 PCDH17	0.025	0.016	0.116	0.563	0.047
	Inh L1-3 ADARB2 TTN	0.0211429	0.00914286	0.0985714	0.413429	0.002
	Inh L1-3 ADARB2 MSMO1	0.004	0.002	0.134	0.195	0.015625
	Inh L1-3 PAX6 DBI	0.012	0.026	0.030101	0.228909	0.028
	Inh L1-3 LAMP5 RELN	0.011	0.002	0.016	0.252	0.039
	Inh L1-3 LAMP5 CHRD	0.03	0.0108027	0.0264082	0.215279	0.374857
	Inh L1-3 LAMP5 TRPC3	0.016	0.002	0.002	0.074	0.628
	Inh L1-6 LAMP5 LHX6	0.012	0	0	0.014	0.45

## Sheet: Fig. 3m
		Schmitz et al. 2022_cluster
		MGE_LHX6/NPY	MGE_LHX6/MAF	MGE_CRABP1/MAF	MGE_CRABP1/TAC3	CGE_NR2F2/PROX1
Macaque_cluster	SST	0.620986	0.222648	0.0330353	0.0140845	0.0146761
	PVALB	0.175829	0.334296	0.0408412	0.0197368	0.0106908
	LAMP5	0.0807059	0.374118	0.146803	0.00367647	0.0627059
	VIP	0.160744	0.129207	0.24718	0.374581	0.500102
	ADARB2_PAX6	0.167117	0.0996432	0.0396863	0.0888889	0.55877

[truncated: 8 more sheets: Fig. 5e, Fig. 6c, Supplementary Fig. 1j, Supplementary Fig. 1k, Supplementary Fig. 5d, Supplementary Fig. 6a, Supplementary Fig. 8e, Supplementary Fig. 8f]
